# Supplementary material for: Antibiotic resistance in Neisseria gonorrhoea and treatment outcomes of gonococcal urethritis suspected patients in two large hospitals in Bhutan, 2015
Source: PLoS One. 2018 Aug 1;13(8):e0201721. doi: 10.1371/journal.pone.0201721 (PMC6070275; doi:10.1371/journal.pone.0201721)
Supplement: S1 Metadata — (XLSX) [file pone.0201721.s002.xlsx]

## Sheet: combined data
hc	month	age	gender	ms	occupation	casual sex	multi-sex	ever suffered	ever tx	ud	dysuria	Pelvic pain	Infertility	Fever	Scrotal pain	Sample	Microscopy	Culture	Cipro	Penicillin	Tetracycline	Cefpodoxime	Ceftraixone	Azithromycin	N/A	Spectinomycine	Ceftriaxone	Doxy	Metro	Erythromycine	Azithromycin	Others	Cured	Not cured
1	jan	26	M	99	2	0	0	0	0	1	1	0	0	0	0	US	GNDC	NG	R	R	R	S	S	S	R	S	Yes
1	jan	28	M	99	Monk	0	0	0	0	1	1	0	0	0	0	US	GNDC	NG	R	R	R	S	S	S	R	S	Yes
1	jan	74	M	99	5	0	0	0	0	1	1	0	0	0	0	US	No GNDC	No growth									Yes
1	jan	45	M	99	2	0	0	0	0	1	1	0	0	0	0	US	GNDC	NG	R	R	S	S	S	S	R	S	Yes
1	jan	26	M	99	3	0	0	0	0	1	1	0	0	0	0	US	GNDC	NG	R	R	R	S	S	S	R	S	Yes
1	jan	26	M	99	3	0	0	0	0	1	1	0	0	0	0	US	GNDC	NG	R	R	S	S	S	S	R	S	Yes
1	jan	23	M	99	3	0	0	0	0	1	1	0	0	0	0	US	GNDC	NG	S	R	R	S	S	S	R	S	Yes
1	jan	24	M	99	2	0	0	0	0	1	1	0	0	0	0	US	GNDC	NG	R	R	S	S	S	S	R	S	Yes
1	jan	25	M	99	2	0	0	0	0	1	1	0	0	0	0	US	GNDC	NG	R	R	S	S	S	S	R	S	Yes
1	jan	22	M	99	2	0	0	0	0	1	1	0	0	0	0	US	GNDC	No growth									Yes
1	jan	36	M	99	3	0	0	0	0	1	1	0	0	0	0	US	No GNDC	No growth									Yes
1	jan	26	M	99	3	0	0	0	0	1	1	0	0	0	0	US	No GNDC	No growth									Yes
1	jan	26	M	99	3	0	0	0	0	1	1	0	0	0	0	US	GNDC	No growth									Yes
1	jan	27	M	99	2	0	0	0	0	1	1	0	0	0	0	US	GNDC	No growth									Yes
1	jan	40	M	1	1	1	0	1	1	1	1	0	0	0	0	US	GNDC	NG	S	R	R	S	S	S	R	S	Yes	yes					Yes
1	jan	22	M	99	2	0	0	0	0	1	1	0	0	0	0	US	No GNDC	No growth									Yes
1	jan	67	M	1	2	1	0	0	0	1	1	0	0	0	0	US	GNDC	NG	R	R	S	S	S	S	R	S	Yes						Yes
1	jan	36	M	1	7	1	0	0	0	1	1	0	0	0	0	US	GNDC	NG	S	R	R	S	S	S	R	S	Yes	Yes					Yes
1	jan	27	M	4	2	1	0	0	0	1	1	0	0	0	0	US	GNDC	NG	S	R	S	S	S	S	R	S	Yes
1	jan	24	M	99	2	0	0	0	0	1	1	0	0	0	0	US	GNDC	NG	S	R	R	S	S	S	R	S	Yes						Yes
1	jan	29	M	3	1	1	0	0	0	1	1	0	0	0	0	US	GNDC	NG	R	R	R	S	S	S	R	S	Yes
1	jan	28	M	1	2	1	0	0	0	1	1	0	0	0	0	US	GNDC	NG	S	R	R	S	S	S	R	S	Yes	Yes	Yes				Yes
1	jan	22	M	2	2	1	0	0	0	1	1	0	0	0	0	US	GNDC	NG	R	R	S	S	S	S	R	S	Yes	Yes	Yes
1	jan	33	M	99	1	0	0	0	0	1	1	0	0	0	0	US	GNDC	NG	S	R	R	S	S	S	R	S	Yes
1	jan	35	M	1	2	1	0	1	1	1	1	0	0	0	0	US	GNDC	NG	R	R	S	S	S	S	R	S	Yes	Yes					Yes
1	jan	24	M	2	2	1	0	1	1	1	1	0	0	0	0	US	GNDC	NG	R	R	S	S	S	S	R	S	Yes	Yes					Yes
1	jan	25	M	99	2	0	0	0	0	1	1	0	0	0	0	US	No GNDC	No growth									Yes
1	jan	34	M	99	2	0	0	0	0	1	1	0	0	0	0	US	GNDC	NG	S	R	R	S	S	S	R	S	Yes
1	jan	41	M	1	2	1	0	1	1	1	1	0	0	0	0	US	GNDC	NG	R	R	R	S	S	S	R	S	Yes	Yes					Yes
1	jan	28	M	1	2	1	0	0	0	1	1	0	0	0	0	US	GNDC	NG	R	R	R	S	S	S	R	S	Yes	Yes					Yes
1	jan	50	M	1	2	1	0	0	0	1	1	0	0	0	0	US	GNDC	NG	S	R	R	S	S	S	R	S	Yes	Yes					Yes
1	jan	29	M	99	3	0	0	0	0	1	1	0	0	0	0	US	No GNDC	No growth									Yes
1	jan	26	M	99	2	0	0	0	0	1	1	0	0	0	0	US	GNDC	NG	S	R	R	S	S	S	R	S	Yes
1	jan	28	M	99	2	0	0	0	0	1	1	0	0	0	0	US	GNDC	NG	R	R	R	S	S	S	R	S	Yes
1	jan	25	M	2	Diplomat	1	0	0	0	1	1	0	0	0	0	US	GNDC	NG	R	R	R	S	S	S	R	S	Yes	Yes					Yes
1	jan	23	M	2	2	1	0	0	0	1	1	0	0	0	0	US	GNDC	NG	R	R	R	S	S	S	R	S	Yes	Yes	Yes	Yes			Yes
1	jan	20	M	2	2	1	0	0	0	1	1	0	0	0	0	US	GNDC	NG	R	R	S	S	S	S	S	S	Yes	Yes					Yes
1	jan	28	M	1	2	1	0	0	0	1	1	0	0	0	0	US	GNDC	NG	R	R	S	S	S	S	R	S	Yes	Yes	Yes	Yes			Yes
1	jan	28	M	99	3	0	0	0	0	1	1	0	0	0	0	US	GNDC	NG	S	R	R	S	S	S	R	S	Yes
1	jan	29	M	1	1	1	0	0	0	1	1	0	0	0	0	US	GNDC	NG	R	R	R	S	S	S	R	S	Yes	Yes					Yes
1	jan	26	M	99	2	0	0	0	0	1	1	0	0	0	0	US	GNDC	No growth									Yes
1	jan	26	M	99	7	0	0	0	0	1	1	0	0	0	0	US	GNDC	NG	S	R	R	S	S	S	R	S	Yes
1	jan	26	M	2	2	1	0	0	0	1	1	0	0	0	0	US	GNDC	NG	S	R	R	S	S	S	R	S	Yes	Yes					Yes
1	jan	50	F	99	2	0	0	0	0	1	1	0	0	0	0	HVS	No GNDC										Yes
1	jan	40	M	99	2	0	0	0	0	1	1	0	0	0	0	US	GNDC	NG	R	R	R	S	S	S	R	S	Yes
1	jan	26	M	99	3	0	0	0	0	1	1	0	0	0	0	US	GNDC	NG	R	R	R	S	S	S	R	S	Yes
1	jan	29	M	99	1	0	0	0	0	1	1	0	0	0	0	US	GNDC	No growth									Yes
1	jan	45	M	99	7	0	0	0	0	1	1	0	0	0	0	US	GNDC	NG	R	R	R	S	S	S	R	S	Yes
1	jan	24	M	99	3	0	0	0	0	1	1	0	0	0	0	US	GNDC	NG	R	R	R	S	S	S	R	S	Yes
1	jan	22	M	2	4	1	0	0	0	1	1	0	0	0	0	US	GNDC	NG	R	R	S	S	S	S	R	S	Yes	Yes					Yes
1	jan	29	M	1	1	1	0	0	0	1	1	0	0	0	0	US	GNDC	NG	R	R	R	S	S	S	R	S	Yes	Yes					Yes
1	jan	36	M	99	2	0	0	0	0	1	1	0	0	0	0	US	No GNDC										Yes
1	jan	29	M	1	1	1	0	1	1	1	1	0	0	0	0	US	GNDC	NG	R	R	R	S	S	S	R	S	Yes	Yes					Yes
1	jan	34	F	1		0	0	0	0	1	1	0	0	0	0	Peri-urethral swab	No GNDC	No growth									Yes
1	jan	28	M	99	1	0	0	0	0	1	1	0	0	0	0	US	GNDC	NG	S	R	R	S	S	S	R	S	Yes
1	feb	25	M	1	2	1	0	0	0	1	1	0	0	0	0	US	GNDC	NG	R	R	R	S	S	S	R	S	Yes	Yes					Yes
1	feb	33	M	3	2	1	0	1	1	1	1	0	0	0	0	US	GNDC	NG	S	R	R	S	S	S	R	S	Yes	Yes					Yes
1	feb	25	M	2	Tourist guide	1	0	0	0	1	1	0	0	0	0	US	GNDC	NG	S	R	R	S	S	S	R	S	Yes	Yes					Yes
1	feb	37	M	99		0	0	0	0	1	1	0	0	0	0	US	GNDC	NG	S	R	R	S	S	S	R	S	Yes
1	feb	28	M	1	7	1	0	0	0	1	1	0	0	0	0	US	GNDC	NG	S	R	R	S	S	S	R	S	Yes	Yes					Yes
1	feb	23	M	99		0	0	0	0	1	1	0	0	0	0	US	GNDC	NG	R	R	S	S	S	S	R	S	Yes
1	feb	39	M	99	2	0	0	0	0	1	1	0	0	0	0	US	GNDC	NG	R	R	S	S	S	S	R	S	Yes
1	feb	27	M	1	2	1	0	0	0	1	1	0	0	0	0	US	GNDC	NG	R	R	S	S	S	S	R	S	Yes	Yes					Yes
1	feb	28	M	99	1	0	0	0	0	1	1	0	0	0	0	US	GNDC	NG	S	R	R	S	S	S	R	S	Yes
1	feb	43	M	99	2	0	0	0	0	1	1	0	0	0	0	US	No GNDC	No growth									Yes
1	feb	31	M	1	2	1	0	1	1	1	1	0	0	0	0	US	GNDC	NG	R	R	S	S	S	S	R	S	Yes	Yes					Yes
1	feb	30	M	1	3	1	0	0	0	1	1	0	0	0	0	US	GNDC	NG	R	R	S	S	S	S	R	S	Yes	Yes					Yes
1	feb	26	M	99	3	0	0	0	0	1	1	0	0	0	0	US	GNDC	No growth									Yes
1	feb	19	M	2	2	1	0	0	0	1	1	0	0	0	0	US	GNDC	NG	R	R	S	S	S	S	R	S	Yes	Yes					Yes
1	feb	25	M	2	2	1	0	0	0	1	1	0	0	0	0	US	GNDC	NG	R	R	S	S	S	S	R	S	Yes	Yes					Yes
1	feb	49	M	1	2	1	0	0	0	1	1	0	0	0	0	US	GNDC	NG	R	R	S	S	S	S	R	S	Yes	Yes					Yes
1	feb	31	M	99	3	0	0	0	0	1	1	0	0	0	0	US	GNDC	NG	R	R	R	S	S	S	R	S	Yes
1	feb	27	M	99	2	0	0	0	0	1	1	0	0	0	0	US	GNDC	No growth									Yes
1	feb	48	F	99	2	0	0	0	0	1	1	0	0	0	0	HVS	No GNDC	No growth									Yes
1	feb	20	F	99	2	0	0	0	0	1	1	0	0	0	0	HVS	No GNDC	No growth									Yes
1	feb	26	M	99	2	0	0	0	0	1	1	0	0	0	0	US	GNDC	NG	R	R	R	S	S	S	R	S	Yes
1	feb	29	M	99	Tourist guide	0	0	0	0	1	1	0	0	0	0	US	GNDC	NG	R	R	R	S	S	S	R	S	Yes
1	feb	24	M	99	2	0	0	0	0	1	1	0	0	0	0	US	No GNDC	No growth									Yes
1	feb	25	M	2	1	1	0	1	1	1	1	0	0	0	0	US	GNDC	NG	S	R	R	S	S	S	R	S	Yes	Yes					Yes
1	feb	23	M	99	2	0	0	0	0	1	1	0	0	0	0	US	No GNDC	No growth									Yes
1	feb	42	M	99	2	0	0	0	0	1	1	0	0	0	0	US	GNDC	NG	S	R	R	S	S	S	R	S	Yes
1	feb	31	M	1	2	1	0	1	1	1	1	0	0	0	0	US	GNDC	NG	S	R	R	S	S	S	R	S	Yes	Yes					Yes
1	feb	25	M	99	Tourist guide	0	0	0	0	1	1	0	0	0	0	US	GNDC	NG	R	R	R	S	S	S	R	S	Yes
1	feb	26	M	99	3	0	0	0	0	1	1	0	0	0	0	US	GNDC	NG	R	R	R	S	S	S	R	S	Yes
1	feb	29	M	1	2	1	0	1	1	1	1	0	0	0	0	US	GNDC	NG	R	R	S	S	S	S	R	S	Yes	Yes					Yes
1	feb	23	M	2	Diplomat	1	0	0	0	1	1	0	0	0	0	US	GNDC	NG	R	R	S	S	S	S	R	S	Yes	Yes					Yes
1	feb	30	M	99	1	0	0	0	0	1	1	0	0	0	0	US	No GNDC	No growth									Yes
1	feb	23	M	2	4	1	0	0	0	1	1	0				US	GNDC	NG	S	R	R	S	S	S	R	S	Yes	Yes					Yes
1	feb	22	M	4	2	0	0	0	0	1	1	0	0	0	0	US	GNDC	NG	R	R	S	S	S	S	R	S	Yes
1	feb	40	M	1	7	0	0	0	0	1	1	0	0	0	0	US	GNDC	NG	R	R	S	S	S	S	R	S	Yes	Yes					Yes
1	feb	29	M	1	2	1	0	0	0	1	1	0	0	0	0	US	GNDC	NG	R	R	R	S	S	S	R	S	Yes						Yes
1	mar	39	M	99	2	0	0	0	0	1	1	0	0	0	0	US	GNDC	No growth									Yes
1	mar	19	M	99	1	0	0	0	0	1	1	0	0	0	0	US	No GNDC	No growth									Yes
1	mar	30	M	3	2	1	0	1	1	1	1	0	0	0	0	US	GNDC	NG	R	R	S	S	S	S	R	S	Yes	Yes					Yes
1	mar	26	M	99	1	0	0	0	0	1	1	0	0	0	0	US	GNDC	NG	S	R	R	S	S	S	R	S	Yes
1	mar	18	M	99	4	0	0	0	0	1	1	0	0	0	0	US	GNDC	NG	R	R	R	S	S	S	R	S	Yes
1	mar	25	M	99	2	0	0	0	0	1	1	0	0	0	0	US	GNDC	NG	R	R	R	S	S	S	R	S	Yes
1	mar	33	M	99	2	0	0	0	0	1	1	0	0	0	0	US	GNDC	NG	S	R	R	S	S	S	R	S	Yes
1	mar	27	M	99	Monk	0	0	0	0	1	1	0	0	0	0	US	No GNDC	No growth									Yes
1	mar	25	M	99	1	0	0	0	0	1	1	0	0	0	0	US	GNDC	NG	S	R	R	S	S	S	R	S	Yes
1	mar	27	M	99	3	0	0	0	0	1	1	0	0	0	0	US	GNDC	NG	S	R	R	S	S	S	R	S	Yes
1	mar	27	M	99	Tourist guide	0	0	0	0	1	1	0	0	0	0	US	GNDC	NG	S	R	R	S	S	S	R	S	Yes	Yes					Yes
1	mar	22	F	1	2	1	0	0	0	1	1	0	0	0	0	Anal swab	No GNDC	No growth									Yes
1	mar	28	M	99	Tourist guide	0	0	0	0	1	1	0	0	0	0	US	GNDC	NG	R	R	S	S	S	S	R	S	Yes
1	mar	20	M	99	4	0	0	0	0	1	1	0	0	0	0	US	GNDC	NG	R	S	S	R	S	S	R	S	Yes
1	mar	35	M	99	3	0	0	0	0	1	1	0	0	0	0	US	GNDC	NG	R	R	S	S	S	S	R	S	Yes
1	mar	24	M	99	2	0	0	0	0	1	1	0	0	0	0	US	GNDC	NG	R	S	S	S	S	S	R	S	Yes
1	mar	17	M	99	1	0	0	0	0	1	1	0	0	0	0	US	GNDC	NG	R	S	S	S	S	S	R	S	Yes	Yes					Yes
1	mar	45	M	99	2	0	0	0	0	1	1	0	0	0	0	US	GNDC	NG	R	R	S	S	S	S	R	S	Yes	Yes					Yes
1	mar	26	M	2	3	1	0	1	1	1	1	0	0	0	0	US	GNDC	NG	S	R	S	S	S	S	R	S	Yes	Yes					Yes
1	mar	33	M	3	2	1	0	1	1	1	1	0	0	0	0	US	GNDC	NG	R	R	S	S	S	S	R	S	Yes	Yes					Yes
1	mar	25	M	2	3	1	0	1	1	1	1	0	0	0	0	US	GNDC	NG	S	R	S	S	S	S	R	S	Yes	Yes					Yes
1	mar	35	M	1	7	1	0	0	0	1	1	0	0	0	0	US	GNDC	NG	R	R	S	S	S	S	R	S	Yes	Yes					Yes
1	mar	28	M	1	2	1	0	0	0	1	1	0	0	0	0	US	GNDC	NG	S	R	R	S	S	S	R	S	Yes
1	mar	36	M	2	Monk	1	0	1	1	1	1	0	0	0	0	US	GNDC	NG	R	R	S	S	S	S	R	S	Yes
1	mar	27	M	1	1	1	0	0	0	1	1	0	0	0	0	US	GNDC	NG	R	R	R	S	S	S	R	S	Yes	Yes					Yes
1	mar	35	M	1	3	0	0	0	0	1	1	0	0	0	0	US	GNDC	NG	R	R	R	S	S	S	R	S	Yes
1	mar	25	M	99	Tourist guide	0	0	0	0	1	1	0	0	0	0	US	No GNDC	No growth									Yes
1	mar	23	M	2	2	1	0	0	0	1	1	0	0	0	0	US	GNDC	NG	R	R	R	S	S	S	R	S	Yes	Yes					Yes
1	mar	52	M	99	Tourist guide	0	0	0	0	1	1	0	0	0	0	US	GNDC	NG	R	R	R	S	S	S	R	S	Yes	Yes	Yes	Yes			Yes
1	mar	30	M	99	4	0	0	0	0	1	1	0	0	0	0	US	No GNDC	No growth									Yes
1	mar	32	M	1	3	1	0	1	1	1	1	0	0	0	0	US	GNDC	NG	R	R	S	S	S	S	R	S	Yes
1	mar	28	M	1	2	1	0	0	0	1	1	0	0	0	0	US	GNDC	NG	R	R	R	S	S	S	R	S	Yes
1	mar	67	M	3	1	1	0	0	0	1	1	0	0	0	0	US	GNDC	NG	R	R	R	S	S	S	R	S	Yes
1	apr	25	M	99	2	0	0	0	0	1	1	0	0	0	0	US	GNDC	NG	R	R	R	S	S	S	R	S	Yes	Yes					Yes
1	apr	20	M	99	3	0	0	0	0	1	1	0	0	0	0	US	GNDC	NG	S	R	R	S	S	S	R	S	Yes	Yes					Yes
1	apr	24	M	99	2	0	0	0	0	1	1	0	0	0	0	US	No GNDC	No growth									Yes
1	apr	24	M	99	3	0	0	0	0	1	1	0	0	0	0	US	GNDC	NG	R	R	R	S	S	S	R	S	Yes
1	apr	27	M	99	2	0	0	0	0	1	1	0	0	0	0	US	GNDC	NG	S	R	R	S	S	S	R	S	Yes	Yes					Yes
1	apr	24	M	2	2	1	0	0	0	1	1	0	0	0	0	US	GNDC	NG	S	R	R	S	S	S	R	S	Yes	Yes					Yes
1	apr	46	M	99	2	0	0	0	0	1	1	0	0	0	0	US	GNDC	NG	R	R	S	S	S	S	R	S	Yes
1	apr	25	M	2	2	1	0	0	0	1	1	0	0	0	0	US	GNDC	NG	R	R	R	S	S	S	R	S	Yes						Yes
1	apr	25	M	1	2	1	0	0	0	1	1	0	0	0	0	US	GNDC	NG	R	R	R	S	S	S	R	S	Yes						Yes
1	apr	27	M	99	2	0	0	0	0	1	1	0	0	0	0	US	No GNDC	No growth									Yes
1	apr	34	M	99	2	0	0	0	0	1	1	0	0	0	0	US	GNDC	NG	R	R	S	S	S	S	R	S	Yes
1	apr	31	M	1	2	1	0	0	0	1	1	0	0	0	0	US	GNDC	NG	R	R	R	S	S	S	R	S	Yes	Yes					Yes
1	apr	26	M	1	2	1	0	1	1	1	1	0	0	0	0	US	GNDC	NG	R	R	R	S	S	S	R	S	Yes	Yes					Yes
1	apr	18	M	99	2	0	0	0	0	1	1	0	0	0	0	US	GNDC	NG	R	R	R	S	S	S	R	S	Yes
1	apr	29	M	99	2	0	0	0	0	1	1	0	0	0	0	US	No GNDC	No growth									Yes
1	apr	35	M	1	2	0	0	0	0	1	1	0	0	0	0	US	GNDC	NG	R	R	S	S	S	S	R	S	Yes	Yes					Yes
1	apr	19	M	99	2	0	0	0	0	1	1	0	0	0	0	US	GNDC	NG	R	R	R	S	S	S	R	S	Yes
1	apr	29	M	1	2	1	0	0	0	1	1	0	0	0	0	US	GNDC	NG	R	R	R	S	S	S	R	S	Yes	Yes					Yes
1	apr	27	M	1	2	1	0	1	1	1	1	0	0	0	0	US	GNDC	NG	R	R	R	S	S	S	R	S	Yes	Yes					Yes
1	apr	27	M	99	2	0	0	0	0	1	1	0	0	0	0	US	No GNDC	No growth									Yes
1	apr	22	M	99	2	0	0	0	0	1	1	0	0	0	0	US	No GNDC	No growth									Yes
1	apr	20	M	2	2	1	0	0	0	1	1	0	0	0	0	US	GNDC	NG	R	R	R	S	S	S	R	S	Yes	Yes					Yes
1	apr	12	M	99	2	0	0	0	0	1	1	0	0	0	0	US	No GNDC	No growth									Yes
1	apr	22	M	99	2	0	0	0	0	1	1	0	0	0	0	US	No GNDC	No growth									Yes
1	apr	25	M	99	2	0	0	0	0	1	1	0	0	0	0	US	GNDC	NG	R	R	S	S	S	S	R	S	Yes
1	apr	25	M	1	2	1	0	1	1	1	1	0	0	0	0	US	GNDC	NG	R	R	R	S	S	S	R	S	Yes	Yes					Yes
1	apr	35	M	99	2	0	0	0	0	1	1	0	0	0	0	US	GNDC	NG	R	R	R	S	S	S	R	S	Yes
1	apr	84	M	99	2	0	0	0	0	1	1	0	0	0	0	US	No GNDC	No growth									Yes
1	may	19	M	99	4	0	0	0	0	1	1	0	0	0	0	US	GNDC	NG	R	R	S	S	S	S	R	S	Yes
1	may	29	M	99	2	0	0	0	0	1	1	0	0	0	0	US	GNDC	NG	R	R	R	S	S	S	R	S	Yes
1	may	27	M	99	2	0	0	0	0	1	1	0	0	0	0	US	GNDC	NG	R	R	R	S	S	S	R	S	Yes
1	may	27	M	99	2	0	0	0	0	1	1	0	0	0	0	US	GNDC	NG	R	R	R	S	S	S	R	S	Yes
1	may	22	M	2	2	1	0	0	0	1	1	0	0	0	0	US	GNDC	NG	R	R	R	S	S	S	R	S	Yes	Yes					Yes
1	may	22	M	99	4	0	0	0	0	1	1	0	0	0	0	US	No GNDC	No growth									Yes
1	may	20	M	99	2	0	0	0	0	1	1	0	0	0	0	US	GNDC	NG	R	R	S	S	S	S	R	S	Yes
1	may	30	M	99	2	0	0	0	0	1	1	0	0	0	0	US	GNDC	NG	R	R	R	S	S	S	R	S	Yes
1	may	26	M	2	2	1	0	1	1	1	1	0	0	0	0	US	GNDC	NG	R	R	S	S	S	S	R	S	Yes	Yes					Yes
1	may	25	M	99	2	0	0	0	0	1	1	0	0	0	0	US	GNDC	NG	R	R	R	S	S	S	R	S	Yes
1	may	25	M	2	2	1	0	0	0	1	1	0	0	0	0	US	GNDC	NG	R	R	R	S	S	S	R	S	Yes	Yes					Yes
1	may	26	M	99	2	0	0	0	0	1	1	0	0	0	0	US	No GNDC	No growth									Yes
1	may	30	M	1	2	1	0	1	1	1	1	0	0	0	0	US	GNDC	NG	R	R	S	S	S	S	R	S	Yes
1	may	48	M	99	7	0	0	0	0	1	1	0	0	0	0	US	GNDC	NG	R	R	R	S	S	S	R	S	Yes	Yes					Yes
1	may	23	M	2	1	1	0	0	0	1	1	0	0	0	0	US	GNDC	NG	R	R	R	S	S	S	R	S	Yes
1	may	50	M	3	1	1	0	0	0	1	1	0	0	0	0	US	GNDC	NG	R	R	R	S	S	S	R	S	Yes
1	may	26	M	99	3	0	0	0	0	1	1	0	0	0	0	US	No GNDC	No NG									Yes
1	may	24	M	99	4	0	0	0	0	1	1	0	0	0	0	US	No GNDC	No NG									Yes
1	may	30	M	1	2	1	0	0	0	1	1	0	0	0	0	US	GNDC	NG	R	R	R	S	S	S	R	S	Yes	Yes					Yes
1	may	27	M	99	2	0	0	0	0	1	1	0	0	0	0	US	GNDC	NG	R	R	R	S	S	S	R	S	Yes
1	may	28	M	99	2	0	0	0	0	1	1	0	0	0	0	US	GNDC	NG	R	R	R	S	S	S	R	S	Yes
1	may	27	M	2	2	1	0	1	1	1	1	0	0	0	0	US	No GNDC	No growth									Yes
1	may	35	M	99	1	0	0	0	0	1	1	0	0	0	0	US	No GNDC	No growth									Yes
1	may	25	M	99	3	0	0	0	0	1	1	0	0	0	0	US	GNDC	NG	R	R	R	S	S	S	R	S	Yes
1	may	22	M	99	4	0	0	0	0	1	1	0	0	0	0	US	GNDC	NG	R	R	R	S	S	S	R	S	Yes	Yes					Yes
1	may	20	M	99	2	0	0	0	0	1	1	0	0	0	0	US	GNDC	NG	R	R	R	S	S	S	R	S	Yes
1	may	46	M	99	1	0	0	0	0	1	1	0	0	0	0	US	GNDC	NG	R	R	R	S	S	S	R	S	Yes
1	may	24	M	99	2	0	0	0	0	1	1	0	0	0	0	US	GNDC	NG	R	R	R	S	S	S	R	S	Yes
1	may	28	M	99	2	0	0	0	0	1	1	0	0	0	0	US	GNDC	NG	R	R	R	S	S	S	R	S	Yes
1	may	24	M	99	4	0	0	0	0	1	1	0	0	0	0	US	GNDC	NG	R	R	R	S	S	S	R	S	Yes
1	may	30	M	99		0	0	0	0	1	1	0	0	0	0	US	GNDC	NG	R	R	R	S	S	S	R	S	Yes
1	may	35	M	99	2	0	0	0	0	1	1	0	0	0	0	US	GNDC	NG	R	R	R	S	S	S	R	S	Yes
1	may	44	M	99	2	0	0	0	0	1	1	0	0	0	0	US	GNDC	NG	R	R	R	S	S	S	R	S	Yes
1	may	28	M	99	2	0	0	0	0	1	1	0	0	0	0	US	No GNDC	No growth									Yes
1	may	27	M	99	2	0	0	0	0	1	1	0	0	0	0	US	No GNDC	No growth									Yes
1	may	27	M	2	1	1	0	1	1	1	1	0	0	0	0	US	GNDC	NG	R	R	R	S	S	S	R	S	Yes
1	may	24	M	99	2	0	0	0	0	1	1	0	0	0	0	US	GNDC	NG	R	R	R	S	S	S	R	S	Yes
1	may	22	M	1	7	1	0	0	0	1	1	0	0	0	0	US	GNDC	NG	R	R	R	S	S	S	R	S	Yes
1	may	31	M	99	2	0	0	0	0	1	1	0	0	0	0	US	No GNDC	No growth									Yes
1	may	25	M	99	2	0	0	0	0	1	1	0	0	0	0	US	GNDC	NG	R	R	R	S	S	S	R	S	Yes
1	may	45	M	99	1	0	0	0	0	1	1	0	0	0	0	US	GNDC	NG	R	R	R	S	S	S	R	S	Yes	Yes					Yes
1	may	22	M	99	1	0	0	0	0	1	1	0	0	0	0	US	GNDC	NG	R	R	R	S	S	S	R	S	Yes	Yes					Yes
1	may	26	M	99	1	0	0	0	0	1	1	0	0	0	0	US	No GNDC	No growth									Yes
1	may	37	M	99	2	0	0	0	0	1	1	0	0	0	0	US	GNDC	NG	R	R	R	S	S	S	R	S	Yes
1	may	27	M	99	2	0	0	0	0	1	1	0	0	0	0	US	GNDC	NG	R	R	R	S	S	S	R	S	Yes
1	may	40	M	99	2	0	0	0	0	1	1	0	0	0	0	US	GNDC	NG	R	R	R	S	S	S	R	S	Yes
1	may	34	F	99	2	0	0	0	0	1	1	0	0	0	0	US	No GNDC	No growth									Yes
1	may	38	M	99	2	0	0	0	0	1	1	0	0	0	0	US	GNDC	NG	R	R	R	S	S	S	R	S	Yes
1	may	36	M	99	2	0	0	0	0	1	1	0	0	0	0	US	No GNDC	No growth									Yes
1	jun	30	M	99	2	0	0	0	0	1	1	0	0	0	0	US	No GNDC	No growth									Yes
1	jun	23	M	99	4	0	0	0	0	1	1	0	0	0	0	US	No GNDC	No growth									Yes
1	jun	28	M	99	2	0	0	0	0	1	1	0	0	0	0	US	No GNDC	No growth									Yes
1	jun	24	M	99	2	0	0	0	0	1	1	0	0	0	0	US	GNDC	NG	R	R	R	S	S	S	R	S	Yes
1	jun	24	M	99	2	0	0	0	0	1	1	0	0	0	0	US	No GNDC	No growth									Yes
1	jun	27	M	99	Tourist guide	0	0	0	0	1	1	0	0	0	0	US	No GNDC	No growth									Yes
1	jun	31	M	99	3	0	0	0	0	1	1	0	0	0	0	US	GNDC	NG	R	R	R	S	S	S	R	S	Yes
1	jun	16	M	99	4	0	0	0	0	1	1	0	0	0	0	US	GNDC	NG	R	R	R	S	S	S	R	S	Yes
1	jun	29	M	99	2	0	0	0	0	1	1	0	0	0	0	US	No GNDC	No growth									Yes
1	jun	20	M	99	2	0	0	0	0	1	1	0	0	0	0	US	GNDC	NG	R	R	R	S	S	S	R	S	Yes
1	jun	33	M	99	2	0	0	0	0	1	1	0	0	0	0	US	No GNDC	No growth									Yes
1	jun	40	M	99	1	0	0	0	0	1	1	0	0	0	0	US	GNDC	NG	R	R	R	S	S	S	R	S	Yes
1	jun	21	M	99	2	0	0	0	0	1	1	0	0	0	0	US	GNDC	NG	R	R	R	S	S	S	R	S	Yes
1	jun	55	M	99	1	0	0	0	0	1	1	0	0	0	0	US	No GNDC	No growth									Yes
1	jun	20	M	99	2	0	0	0	0	1	1	0	0	0	0	US	No GNDC	No growth									Yes
1	jun	31	M	1	2	1	0	1	1	1	1	0	0	0	0	US	GNDC	NG	R	R	R	S	S	S	R	S	Yes	Yes					Yes
1	jun	33	M	99	2	0	0	0	0	1	1	0	0	0	0	US	No GNDC	No growth									Yes
1	jun	26	M	99	1	0	0	0	0	1	1	0	0	0	0	US	GNDC	NG	R	R	R	S	S	S	R	S	Yes
1	jun	30	M	1	2	1	0	0	0	1	1	0	0	0	0	US	GNDC	NG	R	R	R	S	S	S	R	S	Yes
1	jun	21	M	2	3	1	0	0	0	1	1	0	0	0	0	US	GNDC	NG	R	R	R	S	S	S	R	S	Yes
1	jun	34	M	99	2	0	0	0	0	1	1	0	0	0	0	US	GNDC	NG	R	R	R	S	S	S	R	S	Yes
1	jun	28	M	99	2	0	0	0	0	1	1	0	0	0	0	US	GNDC	NG	R	R	R	S	S	S	R	S	Yes
1	jun	28	M	2	1	1	0	1	1	1	1	0	0	0	0	US	GNDC	NG	R	R	R	S	S	S	R	S	Yes	Yes					Yes
1	jun	32	M	99	2	0	0	0	0	1	1	0	0	0	0	US	GNDC	NG	R	R	R	S	S	S	R	S	Yes	Yes					Yes
1	jun	28	M	2		1	0	0	0	1	1	0	0	0	0	US	GNDC	NG	R	R	R	S	S	S	R	S	Yes	Yes					Yes
1	jun	40	M	99	2	0	0	0	0	1	1	0	0	0	0	US	GNDC	NG	R	R	R	S	S	S	R	S	Yes
1	jun	23	M	2	2	1	0	1	1	1	1	0	0	0	0	US	GNDC	NG	R	R	R	S	S	S	R	S	Yes
1	jun	34	M	99	2	0	0	0	0	1	1	0	0	0	0	US	GNDC	NG	R	R	R	S	S	S	R	S	Yes	Yes					Yes
1	jun	28	M	99	2	0	0	0	0	1	1	0	0	0	0	US	GNDC	NG	R	R	R	S	S	S	R	S	Yes
1	jun	25	M	99	4	0	0	0	0	1	1	0	0	0	0	US	GNDC	NG	R	R	R	S	S	S	R	S	Yes	Yes					Yes
1	jun	20	M	2	Monk	0	0	0	0	1	1	0	0	0	0	US	GNDC	NG	R	R	R	S	S	S	R	S	Yes	Yes					Yes
1	jun	30	M	99	2	0	0	0	0	1	1	0	0	0	0	US	GNDC	NG	R	R	R	S	S	S	R	S	Yes
1	jun	27	M	2	Monk	1	0	0	0	1	1	0	0	0	0	US	GNDC	NG	R	R	R	S	S	S	R	S	Yes
1	jun	23	M	2	Tourist guide	1	0	1	1	1	1	0	0	0	0	US	GNDC	NG	R	R	R	S	S	S	R	S	Yes	Yes					Yes
1	jun	31	M	99	Monk	0	0	0	0	1	1	0	0	0	0	US	GNDC	NG	R	R	R	S	S	S	R	S	Yes	Yes					Yes
1	jul	26	M	2	1	1	0	0	0	1	1	0	0	0	0	US	GNDC	NG	R	R	R	S	S	S	R	S	Yes
1	jul	27	M	2	2	1	0	0	0	1	1	0	0	0	0	US	GNDC	NG	R	R	R	S	S	S	R	S	Yes	Yes					Yes
1	jul	20	M	2	4	1	0	0	0	1	1	0	0	0	0	US	GNDC	NG	R	R	R	S	S	S	R	S	Yes	Yes					Yes
1	jul	24	F	99		0	0	0	0	1	1	0	0	0	0	US	No GNDC	No growth									Yes
1	jul	26	M	2	Tourist guide	1	0	1	1	1	1	0	0	0	0	US	GNDC	NG	R	R	R	S	S	S	R	S	Yes	Yes					Yes
1	jul	42	M	1	2	1	0	1	1	1	1	0	0	0	0	US	GNDC	NG	R	R	R	S	S	S	R	S	Yes	Yes					Yes
1	jul	16	M	99		0	0	0	0	1	1	0	0	0	0	US	GNDC	NG	R	R	R	S	S	S	R	S	Yes
1	jul	28	M	1	2	1	0	0	0	1	1	0	0	0	0	US	GNDC	NG	R	R	R	S	S	S	R	S	Yes
1	jul	34	M	1	3	1	0	1	1	1	1	0	0	0	0	US	No GNDC	No growth									Yes
1	jul	25	M	2	2	0	0	0	0	1	1	0	0	0	0	US	GNDC	NG	R	R	R	S	S	S	R	S	Yes
1	jul	24	M	99	4	0	0	0	0	1	1	0	0	0	0	US	No GNDC	No growth									Yes
1	jul	47	M	1	2	1	0	1	1	1	1	0	0	0	0	US	GNDC	NG	R	R	R	S	S	S	R	S	Yes	Yes					Yes
1	jul	39	M	3	3	1	0	1	1	1	1	0	0	0	0	US	No GNDC	No growth									Yes
1	jul	42	M	1	2	1	0	0	0	1	1	0	0	0	0	US	GNDC	NG	R	R	R	S	S	S	R	S	Yes	Yes					Yes
1	jul	32	M	99	2	0	0	0	0	1	1	0	0	0	0	US	GNDC	NG	R	R	R	S	S	S	R	S	Yes
1	jul	32	M	1	3	1	0	0	0	1	1	0	0	0	0	US	GNDC	NG	R	R	R	S	S	S	R	S	Yes	Yes					Yes
1	jul	38	M	99	1	0	0	0	0	1	1	0	0	0	0	US	No GNDC	No growth									Yes
1	jul	26	M	99	2	0	0	0	0	1	1	0	0	0	0	US	GNDC	NG	R	R	R	S	S	S	R	S	Yes
1	jul	36	M	99	3	0	0	0	0	1	1	0	0	0	0	US	GNDC	NG	R	R	R	S	S	S	R	S	Yes
1	jul	42	M	1	7	1	0	0	0	1	1	0	0	0	0	US	No GNDC	No growth									Yes
1	jul	28	M	99	2	0	0	0	0	1	1	0	0	0	0	US	GNDC	NG	R	R	R	S	S	S	R	S	Yes
1	jul	36	M	1	2	0	0	1	1	1	1	0	0	0	0	US	GNDC	NG	R	R	R	S	S	S	R	S	Yes	Yes					Yes
1	jul	24	M	99	2	0	0	0	0	1	1	0	0	0	0	US	GNDC	NG	R	R	R	S	S	S	R	S	Yes
1	jul	33	M	1	2	0	0	1	1	1	1	0	0	0	0	US	GNDC	NG	R	R	R	S	S	S	R	S	Yes	Yes					Yes
1	jul	23	M	2	Tourist guide	1	0	0	0	1	1	0	0	0	0	US	GNDC	NG	R	R	R	S	S	S	R	S	Yes	Yes					Yes
1	jul	34	M	2	Monk	1	0	0	0	1	1	0	0	0	0	US	GNDC	NG	R	R	R	S	S	S	R	S	Yes
1	jul	23	M	99	2	0	0	0	0	1	1	0	0	0	0	US	GNDC	NG	R	R	R	S	S	S	R	S	Yes
1	jul	2	M	99		0	0	0	0	1	1	0	0	0	0	US	No GNDC	No growth									Yes
1	jul	32	M	2	Tourist guide	0	0	0	0	1	1	0	0	0	0	US	GNDC	NG	R	R	R	S	S	S	R	S	Yes	Yes					Yes
1	jul	45	M	1	1	0	0	0	0	1	1	0	0	0	0	US	GNDC	NG	R	R	R	S	S	S	R	S	Yes
1	jul	27	M	99	3	0	0	0	0	1	1	0	0	0	0	US	No GNDC	No growth									Yes
1	jul	21	M	99	3	0	0	0	0	1	1	0	0	0	0	US	GNDC	NG									Yes
1	jul	40	M	99	2	0	0	0	0	1	1	0	0	0	0	US	GNDC	NG									Yes
1	jul	32	M	1	3	1	0	1	1	1	1	0	0	0	0	US	No GNDC	No growth									Yes
1	jul	33	M	99	2	0	0	0	0	1	1	0	0	0	0	US	No GNDC	No growth									Yes						Yes
1	jul	48	F	99	2	0	0	0	0	1	1	0	0	0	0	HVS	GNDC	NG	R	R	R	S	S	S	R	S	Yes
1	jul	28	M	99	2	0	0	0	0	1	1	0	0	0	0	US	No GNDC	No growth									Yes
1	jul	28	M	99	3	0	0	0	0	1	1	0	0	0	0	US	No GNDC	No growth									Yes
1	aug	28	M	99	2	0	0	0	0	1	1	0	0	0	0	US	No GNDC	No growth									Yes
1	aug	22	M	99	1	0	0	0	0	1	1	0	0	0	0	US	No GNDC	No growth									Yes
1	aug	25	M	99	1	0	0	0	0	1	1	0	0	0	0	US	No GNDC	No growth									Yes
1	aug	25	M	99	3	0	0	0	0	1	1	0	0	0	0	US	No GNDC	No growth									Yes
1	aug	34	M	99	3	0	0	0	0	1	1	0	0	0	0	US	GNDC	NG									Yes
1	aug	23	M	2	Tourist guide	1	0	1	1	1	1	0	0	0	0	US	No GNDC	No growth									Yes
1	aug	23	M	99	4	0	0	0	0	1	1	0	0	0	0	US	No GNDC	No growth									Yes
1	aug	22	M	99	4	0	0	0	0	1	1	0	0	0	0	US	GNDC	NG	R	R	R	S	S	S	R	S	Yes
1	aug	24	M	99	4	0	0	0	0	1	1	0	0	0	0	US	No GNDC	No growth									Yes
1	aug	36	M	99	2	0	0	0	0	1	1	0	0	0	0	US	GNDC	NG	R	R	R	S	S	S	R	S	Yes						Y
1	aug	26	M	99	1	0	0	0	0	1	1	0	0	0	0	US	No GNDC	No growth									Yes
1	aug	34	M	99	2	0	0	0	0	1	1	0	0	0	0	US	No GNDC	No growth									Yes
1	aug	27	M	2	Tourist guide	0	0	0	0	1	1	0	0	0	0	US	GNDC	NG	R	R	R	S	S	S	R	S	Yes	Yes					Yes
1	aug	22	M	2	3	1	0	0	0	1	1	0	0	0	0	US	GNDC	NG	R	R	R	S	S	S	R	S	Yes	Yes					Yes
1	aug	32	M	99	3	0	0	0	0	1	1	0	0	0	0	US	GNDC	NG	R	R	R	S	S	S	R	S	Yes
1	aug	26	M	99	2	1	0	0	0	1	1	0	0	0	0	US	GNDC	NG	R	R	R	S	S	S	R	S	Yes	Yes					Yes
1	aug	4	M	99		0	0	0	0	1	1	0	0	0	0	US	No GNDC	No growth									Yes
1	aug	24	M	2	Tourist guide	1	0	0	0	1	1	0	0	0	0	US	GNDC	NG	R	R	R	S	S	S	R	S	Yes	Yes					Yes
1	aug	27	M	2	2	1	0	0	0	1	1	0	0	0	0	US	GNDC	NG	R	R	R	S	S	S	R	S	Yes	Yes					Yes
1	aug	29	M	1	2	1	0	1	1	1	1	0	0	0	0	US	No GNDC	No growth									Yes
1	aug	37	M	1	3	1	0	1	1	1	1	0	0	0	0	US	GNDC	NG	R	R	R	S	S	S	R	S	Yes	Yes					Yes
1	aug	40	M	1	7	1	0	0	0	1	1	0	0	0	0	US	GNDC	NG	R	R	R	S	S	S	R	S	Yes
1	aug	29	M	2	2	1	0	1	1	1	1	0	0	0	0	US	GNDC	NG	R	R	R	S	S	S	R	S	Yes	Yes					Yes
1	aug	25	M	2	3	1	0	0	0	1	1	0	0	0	0	US	GNDC	NG	R	R	R	S	S	S	R	S	Yes	Yes					Yes
1	aug	24	M	2	3	1	0	0	0	1	1	0	0	0	0	US	GNDC	NG	R	R	R	S	S	S	R	S	Yes	Yes					Yes
1	aug	24	M	2	4	1	0	0	0	1	1	0	0	0	0	US	GNDC	NG	R	R	R	S	S	S	R	S	Yes	Yes					Yes
1	aug	25	M	2	4	1	0	0	0	1	1	0	0	0	0	US	GNDC	NG	R	R	R	S	S	S	R	S	Yes	Yes					Yes
1	aug	24	M	2	2	1	0	0	0	1	1	0	0	0	0	US	GNDC	NG	R	R	R	S	S	S	R	S	Yes	Yes					Yes
1	aug	29	F	99		0	0	0	0	1	1	0	0	0	0	US	No GNDC	No growth									Yes
1	aug	30	M	99	3	0	0	0	0	1	1	0	0	0	0	US	GNDC	NG	R	R	R	S	S	S	R	S	Yes
1	aug	34	M	1	7	1	0	1	1	1	1	0	0	0	0	US	GNDC	NG	R	R	R	S	S	S	R	S	Yes	Yes					Yes
1	aug	26	M	2	2	1	0	1	1	1	1	0	0	0	0	US	GNDC	NG	R	R	R	S	S	S	R	S	Yes	Yes					Yes
1	aug	31	M	1	2	1	0	1	1	1	1	0	0	0	0	US	No GNDC	No growth									Yes
1	aug	42	M	1	3	1	0	0	0	1	1	0	0	0	0	US	GNDC	NG	R	R	R	S	S	S	R	S	Yes	Yes					Yes
1	aug	20	M	2	2	1	0	0	0	1	1	0	0	0	0	US	GNDC	NG	R	R	R	S	S	S	R	S	Yes	Yes					Yes
1	aug	33	M	1	2	1	0	0	0	1	1	0	0	0	0	US	GNDC	NG	R	R	R	S	S	S	R	S	Yes	Yes					Yes
1	aug	30	M	99	2	0	0	0	0	1	1	0	0	0	0	US	GNDC	NG	R	R	R	S	S	S	R	S	Yes
1	aug	26	M	99	2	0	0	0	0	1	1	0	0	0	0	US	GNDC	NG	R	R	R	S	S	S	R	S	Yes	Yes					Yes
1	aug	26	M	99	3	0	0	0	0	1	1	0	0	0	0	US	No GNDC	No growth									Yes
1	aug	19	M	2	2	1	0	0	0	1	1	0	0	0	0	US	GNDC	NG	R	R	R	S	S	S	R	S	Yes	Yes					Yes
1	aug	27	M	99	2	0	0	0	0	1	1	0	0	0	0	US	No GNDC	No growth									Yes
1	aug	21	M	99	1	0	0	0	0	1	1	0	0	0	0	US	No GNDC	No growth									Yes
1	aug	58	M	99	1	0	0	0	0	1	1	0	0	0	0	US	No GNDC	No growth									Yes
1	aug	8	F	99		0	0	0	0	1	1	0	0	0	0	US	No GNDC	No growth									Yes
1	aug	26	M	99	2	0	0	0	0	1	1	0	0	0	0	US	GNDC	NG	R	R	R	S	S	S	R	S	Yes
1	aug	25	M	1	2	1	0	0	0	1	1	0	0	0	0	US	GNDC	NG	R	R	R	S	S	S	R	S	Yes	Yes					Yes
1	aug	25	M	99	2	0	0	0	0	1	1	0	0	0	0	US	GNDC	NG	R	R	R	S	S	S	R	S	Yes
1	sept	24	M	2	2	1	0	0	0	1	1	0	0	0	0	US	GNDC	NG	R	R	R	S	S	S	R	S	Yes	Yes					Yes
1	sept	28	M	99	2	0	0	0	0	1	1	0	0	0	0	US	GNDC	NG	R	R	R	S	S	S	R	S	Yes
1	sept	28	M	1	2	1	0	0	0	1	1	0	0	0	0	US	GNDC	NG	R	R	R	S	S	S	R	S	Yes	Yes					Yes
1	sept	35	M	1	3	1	0	1	1	1	1	0	0	0	0	US	GNDC	NG	R	R	R	S	S	S	R	S	Yes	Yes					Yes
1	sept	23	M	1	Monk	1	0	1	1	1	1	0	0	0	0	US	GNDC	NG	R	R	R	S	S	S	R	S	Yes	Yes					Yes
1	sept	48	M	99	2	0	0	0	0	1	1	0	0	0	0	US	No GNDC	No growth									Yes
1	sept	24	M	99	2	0	0	0	0	1	1	0	0	0	0	US	GNDC	NG	R	R	R	S	S	S	R	S	Yes
1	sept	21	M	99	2	0	0	0	0	1	1	0	0	0	0	US	GNDC	NG	R	R	R	S	S	S	R	S	Yes
1	sept	42	M	99	2	0	0	0	0	1	1	0	0	0	0	US	GNDC	NG	R	R	R	S	S	S	R	S	Yes
1	sept	32	M	99	2	0	0	0	0	1	1	0	0	0	0	US	GNDC	NG	R	R	R	S	S	S	R	S	Yes
1	sept	20	M	99	1	0	0	0	0	1	1	0	0	0	0	US	GNDC	NG	R	R	R	S	S	S	R	S	Yes
1	sept	23	M	1	2	0	0	0	0	1	1	0	0	0	0	US	GNDC	NG	R	R	R	S	S	S	R	S	Yes	Yes					Yes
1	sept	40	M	99	Monk	0	0	0	0	1	1	0	0	0	0	US	No GNDC	No growth									Yes
1	sept	33	M	99	2	0	0	0	0	1	1	0	0	0	0	US	GNDC	NG	R	R	R	S	S	S	R	S	Yes	Yes					Yes
1	sept	28	M	1	2	1	0	1	1	1	1	0	0	0	0	US	GNDC	NG	R	R	R	S	S	S	R	S	Yes	Yes					Yes
1	sept	44	M	99	1	0	0	0	0	1	1	0	0	0	0	US	GNDC	NG	R	R	R	S	S	S	R	S	Yes	Yes					Yes
1	sept	20	M	99	2	0	0	0	0	1	1	0	0	0	0	US	GNDC	NG	R	R	R	S	S	S	R	S	Yes
1	sept	25	M	99	2	0	0	0	0	1	1	0	0	0	0	US	GNDC	NG	R	R	R	S	S	S	R	S	Yes	Yes					Yes
1	sept	47	M	1	3	1	0	1	1	1	1	0	0	0	0	US	GNDC	NG	R	R	R	S	S	S	R	S	Yes
1	sept	21	M	99	2	0	0	0	0	1	1	0	0	0	0	US											Yes
1	sept	24	M	2	7	1	0	0	0	1	1	0	0	0	0	US	GNDC	NG	R	R	R	S	S	S	R	S	Yes	Yes					Yes
1	sept	27	M	99	Tourist guide	0	0	0	0	1	1	0	0	0	0	US	No GNDC	No growth									Yes
1	sept	17	M	99	1	0	0	0	0	1	1	0	0	0	0	US	No GNDC	No growth									Yes
1	sept	26	M	99	2	0	0	0	0	1	1	0	0	0	0	US	GNDC	NG	R	R	R	S	S	S	R	S	Yes
1	sept	12	M	99	3	0	0	0	0	1	1	0	0	0	0	US	No GNDC	No growth									Yes
1	sept	35	M	1	2	1	0	0	0	1	1	0	0	0	0	US	GNDC	NG	R	R	R	S	S	S	R	S	Yes	Yes					Yes
1	sept	26	M	1	3	1	0	0	0	1	1	0	0	0	0	US	GNDC	NG	R	R	R	S	S	S	R	S	Yes	Yes					Yes
1	sept	27	M	99		0	0	0	0	1	1	0	0	0	0	US	No GNDC	No growth									Yes
1	sept	23	M	2	4	1	0	0	0	1	1	0	0	0	0	US	GNDC	NG	R	R	R	S	S	S	R	S	Yes
1	sept	27	M	1	3	0	0	0	0	1	1	0	0	0	0	US	GNDC	NG	R	R	R	S	S	S	R	S	Yes	Yes					Yes
1	sept	35	M	1	3	1	0	0	0	1	1	0	0	0	0	US	GNDC	NG	R	R	R	S	S	S	R	S	Yes	Yes					Yes
1	sept	22	M	99	2	0	0	0	0	1	1	0	0	0	0	US	No GNDC	No growth									Yes
1	sept	31	M	99	Tourist guide	0	0	0	0	1	1	0	0	0	0	US	No GNDC	No growth									Yes
1	sept	27	M	2	3	1	0	1	1	1	1	0	0	0	0	US	GNDC	NG	R	R	R	S	S	S	R	S	Yes	Yes					Yes
1	sept	28	M	2	Monk	0	0	0	1	1	1	0	0	0	0	US	GNDC	NG	R	R	R	S	S	S	R	S	Yes	Yes					Yes
1	sept	28	M	99	2	0	0	0	0	1	1	0	0	0	0	US	GNDC	NG	R	R	R	S	S	S	R	S	Yes	Yes					Yes
1	sept	36	M	1	2	1	0	0	0	1	1	0	0	0	0	US	GNDC	NG	R	R	R	S	S	S	R	S	Yes	Yes					Yes
1	sept	30	M	2	Monk	1	0	1	1	1	1	0	0	0	0	US	GNDC	NG	R	R	R	S	S	S	R	S	Yes	Yes					Yes
1	sept	29	M	99	2	0	0	0	0	1	1	0	0	0	0	US	GNDC	NG	R	R	R	S	S	S	R	S	Yes
1	sept	30	M	99	1	0	0	0	0	1	1	0	0	0	0	US	GNDC	NG	R	R	R	S	S	S	R	S	Yes
1	sept	23	M	2	4	1	0	0	0	1	1	0	0	0	0	US	GNDC	NG	R	R	R	S	S	S	R	S	Yes	Yes					Yes
1	sept	25	M	2	2	1	0	0	0	1	1	0	0	0	0	US	GNDC	NG	R	R	R	S	S	S	R	S	Yes	Yes					Yes
1	oct	30	M	2	Monk	0	0	0	0	1	1	0	0	0	0	US	GNDC	NG	R	R	R	S	S	S	R	S	Yes	Yes					Yes
1	oct	43	M	1	2	1	0	1	1	1	1	0	0	0	0	US	No GNDC	No growth									Yes
1	oct	23	M	99	2	0	0	0	0	1	1	0	0	0	0	US	GNDC	NG	R	R	R	S	S	S	R	S	Yes	Yes					Yes
1	oct	20	M	99	2	0	0	0	0	1	1	0	0	0	0	US	No GNDC	No growth									Yes
1	oct	30	M	99	2	0	0	0	0	1	1	0	0	0	0	US	GNDC	NG	R	R	R	S	S	S	R	S	Yes
1	oct	24	M	99	4	0	0	0	0	1	1	0	0	0	0	US	GNDC	NG	R	R	R	S	S	S	R	S	Yes
1	oct	29	M	99	2	0	0	0	0	1	1	0	0	0	0	US	GNDC	NG	R	R	R	S	S	S	R	S	Yes	Yes					Yes
1	oct	43	M	99		0	0	0	0	1	1	0	0	0	0	US	GNDC	NG	R	R	R	S	S	S	R	S	Yes
1	oct	31	M	99	2	0	0	0	0	1	1	0	0	0	0	US	No GNDC	No growth									Yes
1	oct	25	M	99	2	0	0	0	0	1	1	0	0	0	0	US	No GNDC	No growth									Yes
1	oct	25	M	2	2	1	0	0	0	1	1	0	0	0	0	US	GNDC	NG	R	R	R	S	S	S	R	S	Yes	Yes					Yes
1	oct	26	M	2	2	1	0	0	0	1	1	0	0	0	0	US	GNDC	NG	R	R	R	S	S	S	R	S	Yes	Yes					Yes
1	oct	20	M	1	2	1	0	1	1	1	1	0	0	0	0	US	GNDC	NG	R	R	R	S	S	S	R	S	Yes	Yes					Yes
1	oct	25	M	99	2	0	0	0	0	1	1	0	0	0	0	US	GNDC	NG	R	R	R	S	S	S	R	S	Yes
1	oct	29	M	99		0	0	0	0	1	1	0	0	0	0	US	No GNDC	No growth									Yes
1	oct	20	M	2	5	1	0	0	0	1	1	0	0	0	0	US	GNDC	NG	R	R	R	S	S	S	R	S	Yes	Yes					Yes
1	oct	31	M	2	1	1	0	0	0	1	1	0	0	0	0	US	GNDC	NG	R	R	R	S	S	S	R	S	Yes
1	oct	35	M	1	2	1	0	1	1	1	1	0	0	0	0	US	GNDC	NG	R	R	R	S	S	S	R	S	Yes
1	oct	38	M	99	7	0	0	0	0	1	1	0	0	0	0	US	GNDC	NG	R	R	R	S	S	S	R	S	Yes						Yes
1	oct	25	M	99	1	0	0	0	0	1	1	0	0	0	0	US	GNDC	NG	R	R	R	S	S	S	R	S	Yes						Yes
1	oct	20	M	99	2	0	0	0	0	1	1	0	0	0	0	US	GNDC	NG	S	R	R	S	S	S	R	S	Yes						Yes
1	oct	30	F	99		0	0	0	0	1	1	0	0	0	0	US	No GNDC	No growth									Yes
1	oct	31	M	99	2	0	0	0	0	1	1	0	0	0	0	US	GNDC	NG	S	R	R	S	S	S	R	S	Yes
1	oct	24	M	99	2	0	0	0	0	1	1	0	0	0	0	US	GNDC	NG	R	R	R	S	S	S	R	S	Yes						Yes
1	oct	19	M	99	2	0	0	0	0	1	1	0	0	0	0	US	GNDC	NG	R	R	R	S	S	S	R	S	Yes						Yes
1	oct	23	M	99	2	0	0	0	0	1	1	0	0	0	0	US	GNDC	NG	R	R	R	S	S	S	R		Yes
1	oct	3	F	99	2	0	0	0	0	1	1	0	0	0	0	HVS	No GNDC	No growth									Yes
1	oct	23	M	2	5	1	0	0	0	1	1	0	0	0	0	US	GNDC	NG	S	R	R	S	S	S	R	S	Yes
1	oct	32	M	99	2	0	0	0	0	1	1	0	0	0	0	US	No GNDC	No growth									Yes
1	nov	32	M	2	Monk	0	0	0	0	1	1	0	0	0	0	US	GNDC	NG	S	R	R	S	S	S	R	S	Yes
1	nov	43	M	1	2	1	0	0	0	1	1	0	0	0	0	US	GNDC	No growth	S	R	R	S	S	S	R	S	Yes
1	nov	21	M	99	2	0	0	0	0	1	1	0	0	0	0	US	No GNDC	No growth									Yes
1	nov	28	M	99	1	0	0	0	0	1	1	0	0	0	0	US	No GNDC	No growth									Yes
1	nov	33	M	99	2	0	0	0	0	1	1	0	0	0	0	US	No GNDC	No growth									Yes
1	nov	25	M	99	1	0	0	0	0	1	1	0	0	0	0	US	GNDC	NG	R	R	R	S	S	S	R	S	Yes
1	nov	27	M	99	2	0	0	0	0	1	1	0	0	0	0	US	GNDC	NG	R	R	R	S	S	S	R	S	Yes	Yes					Yes
1	nov	23	M	1	2	1	0	0	0	1	1	0	0	0	0	US	GNDC	NG	S	R	R	S	S	S	R	S	Yes						Yes
1	nov	35	M	1	3	1	0	0	0	1	1	0	0	0	0	US	GNDC	NG	R	R	R	S	S	S	R	S	Yes	Yes					Yes
1	nov	33	M	99	2	0	0	0	0	1	1	0	0	0	0	US	No GNDC	No growth									Yes
1	nov	24	M	99	1	0	0	0	0	1	1	0	0	0	0	US	GNDC	NG	S	R	R	S	S	S	R	S	Yes
1	nov	25	M	99	1	0	0	0	0	1	1	0	0	0	0	US	GNDC	NG	R	R	S	S	S	S	R	S	Yes						Yes
1	nov	27	M	1	3	1	0	0	0	1	1	0	0	0	0	US	GNDC	NG	S	R	R	S	S	S	R	S	Yes	Yes					Yes
1	nov	22	M	2	2	1	0	0	0	1	1	0	0	0	0	US	GNDC	NG	R	R	S	S	S	S	R	S	Yes	Yes					Yes
1	nov	25	M	2	2	1	0	1	1	1	1	0	0	0	0	US	GNDC	NG	S	R	R	S	S	S	R	S	Yes						Yes
1	nov	30	M	1	2	1	0	1	1	1	1	0	0	0	0	US	GNDC	NG	R	R	R	S	S	S	R	S	Yes
1	nov	32	M	1	2	1	0	1	1	1	1	0	0	0	0	US	GNDC	NG	R	R	R	S	S	S	R	S	Yes	Yes
1	nov	28	M	99	Tourist guide	0	0	0	0	1	1	0	0	0	0	US	GNDC	NG	R	R	R	S	S	S	R	S	Yes
1	nov	26	M	99	2	0	0	0	0	1	1	0	0	0	0	US	No GNDC	No growth									Yes
1	nov	27	M	1	2	1	0	0	0	1	1	0	0	0	0	US	GNDC	NG	R	R	R	S	S	S	R	S	Yes
1	nov	23	M	99	2	0	0	0	0	1	1	0	0	0	0	US	GNDC	NG	R	R	R	S	S	S	R	S	Yes						Yes
1	nov	20	M	2	4	1	0	1	1	1	1	0	0	0	0	US	GNDC	NG	S	R	R	S	S	S	R	S	Yes	Yes					Yes
1	nov	25	M	2	4	1	0	1	0	1	1	0	0	0	0	US	GNDC	NG	S	R	R	S	S	S	R	S	Yes	Yes					Yes
1	nov	38	M	99	1	0	0	0	0	1	1	0	0	0	0	US	GNDC	NG	S	R	R	S	S	S	R	S	Yes						Yes
1	nov	29	M	2	2	1	0	1	1	1	1	0	0	0	0	US	GNDC	NG	S	R	R	S	S	S	R	S	Yes						Yes
1	nov	41	M	2	2	1	0	0	0	1	1	0	0	0	0	US	GNDC	NG	R	R	R	S	S	S	R	S	Yes						Yes
1	nov	26	M	99	2	0	0	0	0	1	1	0	0	0	0	US	GNDC	NG	S	R	R	S	S	S	R	S	Yes
1	nov	27	M	99	2	0	0	0	0	1	1	0	0	0	0	US	No GNDC	No growth									Yes
1	nov	33	M	1	2	1	0	0	0	1	1	0	0	0	0	US	GNDC	NG	R	R	S	S	S	S	R	S	Yes						Yes
1	nov	30	M	1	2	1	0	0	0	1	1	0	0	0	0	US	GNDC	NG	S	R	R	S	S	S	R	S	Yes						Yes
1	nov	26	M	99	1	0	0	0	0	1	1	0	0	0	0	US	GNDC	NG	R	R	S	S	S	S	R	S	Yes
1	nov	30	M	99	Tourist guide	0	0	0	0	1	1	0	0	0	0	US	No GNDC	No growth									Yes
1	nov	30	M	99	1	0	0	0	0	1	1	0	0	0	0	US	GNDC	NG	R	R	R	S	S	S	R	S	Yes
1	nov	43	M	99	7	0	0	0	0	1	1	0	0	0	0	US	GNDC	NG	R	R	R	S	S	S	R	S	Yes	Yes					Yes
1	nov	23	M	99	2	0	0	0	0	1	1	0	0	0	0	US	GNDC	NG	S	R	R	S	S	S	R	S	Yes	Yes					Yes
1	nov	22	M	99	2	0	0	0	0	1	1	0	0	0	0	US	GNDC	NG	R	R	R	S	S	S	R	S	Yes						Yes
1	nov	37	M	99	3	0	0	0	0	1	1	0	0	0	0	US	No GNDC	No growth									Yes
1	nov	31	M	99	2	0	0	0	0	1	1	0	0	0	0	US	GNDC	NG	S	R	R	S	S	S	R	S	Yes
1	nov	35	M	99	2	0	0	0	0	1	1	0	0	0	0	US	GNDC	NG	R	R	S	S	S	S	R	S	Yes
1	nov	23	M	99	2	0	0	0	0	1	1	0	0	0	0	US	No GNDC	No growth									Yes
1	nov	33	M	99	2	0	0	0	0	1	1	0	0	0	0	US	No GNDC	No growth									Yes
1	nov	26	M	99	2	0	0	0	0	1	1	0	0	0	0	US	No GNDC	No growth									Yes
1	nov	26	M	99	2	0	0	0	0	1	1	0	0	0	0	US	GNDC	NG	R	R	R	S	S	S	R	S	Yes
1	dec	22	M	2	4	0	0	0	0	1	1	0	0	0	0	US	GNDC	NG	R	R	S	S	S	S	R	S	Yes
1	dec	28	M	99	2	0	0	0	0	1	1	0	0	0	0	US	No GNDC	No growth									Yes
1	dec	29	M	99	2	0	0	0	0	1	1	0	0	0	0	US	GNDC	NG	R	R	S	S	S	S	R	S	Yes	Yes					Yes
1	dec	20	M	99	2	0	0	0	0	1	1	0	0	0	0	US	GNDC	NG	R	R	S	S	S	S	R	S	Yes	Yes					Yes
1	dec	24	M	99	Tourist guide	0	0	0	0	1	1	0	0	0	0	US	GNDC	NG	S	R	R	S	S	S	R	S	Yes
1	dec	30	M	99	2	0	0	0	0	1	1	0	0	0	0	US	No GNDC	No growth									Yes
1	dec	36	M	99	2	0	0	0	0	1	1	0	0	0	0	US	GNDC	NG	S	R	S	S	S	S	R	S	Yes						Yes
1	dec	21	M	2	4	0	0	0	0	1	1	0	0	0	0	US	GNDC	NG	R	R	R	S	S	S	R	S	Yes	Yes					Yes
1	dec	20	M	99	5	0	0	0	0	1	1	0	0	0	0	US	GNDC	NG	S	R	R	S	S	S	R	S	Yes
1	dec	24	M	99	2	0	0	0	0	1	1	0	0	0	0	US	No GNDC	No growth									Yes
1	dec	25	M	2	Monk	0	0	0	0	1	1	0	0	0	0	US	GNDC	NG	S	R	R	S	S	S	R	S	Yes
1	dec	31	M	99	2	0	0	0	0	1	1	0	0	0	0	US	No GNDC	No growth									Yes
1	dec	36	M	99	2	0	0	0	0	1	1	0	0	0	0	US	GNDC	NG	R	R	S	S	S	S	R	S	Yes						Yes
1	dec	41	M	99	1	0	0	0	0	1	1	0	0	0	0	US	GNDC	NG	R	R	R	S	S	S	R	S	Yes						Yes
1	dec	26	M	99	2	0	0	0	0	1	1	0	0	0	0	US	GNDC	NG	R	R	R	S	S	S	R	S	Yes						Yes
1	dec	23	M	2	4	0	0	0	0	1	1	0	0	0	0	US	GNDC	NG	R	R	R	S	S	S	R	S	Yes
1	dec	20	M	2	4	0	0	0	0	1	1	0	0	0	0	US	No GNDC	No growth									Yes
1	dec	47	M	99	1	0	0	0	0	1	1	0	0	0	0	US	GNDC	NG	R	R	R	S	S	S	R	S	Yes
1	dec	24	M	99	2	0	0	0	0	1	1	0	0	0	0	US	GNDC	NG	S	R	R	S	S	S	R	S	Yes
1	dec	29	M	99	2	0	0	0	0	1	1	0	0	0	0	US	GNDC	NG	R	R	R	S	S	S	R	S	Yes
1	dec	27	M	99	2	0	0	0	0	1	1	0	0	0	0	US	No GNDC	No growth									Yes
1	dec	23	M	99	2	0	0	0	0	1	1	0	0	0	0	US	GNDC	NG	R	R	S	S	S	S	R	S	Yes						Yes
1	dec	29	M	99	2	0	0	0	0	1	1	0	0	0	0	US	GNDC	NG	R	R	R	S	S	S	R	S	Yes						Yes
1	dec	24	M	99	2	0	0	0	0	1	1	0	0	0	0	US	GNDC	NG	R	R	R	S	S	S	R	S	Yes
2	jan	28	Male	1	2	1	0	0	0	1	0	0	0	0	0	US	GNDC	NG	R	R	R	S	S	S	R	S	Yes	Yes					Yes
2	jan	36	Male	1	7	1	0	1	1	1	0	0	0	0	0	US	GNDC	NG	R	R	R	S	S	S	R	S	Yes	Yes					Yes
2	jan	31	Male	1	2	1	0	0	0	1	0	0	0	0	0	US	GNDC	NG	R	R	R	S	S	S	R	S	Yes	Yes					yes
2	jan	38	Male	1	2	1	0	1	1	1	1	0	0	0	0	US	GNDC	NG	R	R	S	S	S	S	R	S	Yes	Yes					Yes
2	jan	27	Male	2	2	1	0	1	1	1	0	0	0	0	0	US	GNDC	NG	R	R	R	S	S	S	R	S	Yes	Yes					Yes
2	jan	25	Male	2	2	1	0	1	1	1	1	0	0	0	0	US	No GNDC	No Growth
2	feb	30	Male	3	8	1	0	0	0	1	0	0	0	0	0	US	GNDC	NG	R	R	R	S	S	S	R	S	Yes	Yes					Yes
2	feb	21	Male	2	2	1	0	0	0	1	0	0	0	0	0	US	GNDC	NG	R	R	R	S	S	S	R	S	Yes	Yes					Yes
2	mar	30	Male	1	7	.	0	0	0	0	0	0	0	0	0	No discharge
2	mar	25	Male	3	8	1	0	1	0	1	0	0	0	0	0	US	GNDC	NG	R	R	R	S	S	S	R	S	Yes						Yes
2	mar	24	Male	2	2	1	0	1	0	1	0	0	0	0	0	US	GNDC	NG	R	R	R	S	S	S	R	S	Yes	Yes					Yes
2	mar	20	Male	2	4	1	0	0	0	0	0	0	0	0	0	No discharge
2	mar	26	Male	2	2	1	1	1	1	1	0	0	0	0	0	US	GNDC	NG	R	R	R	S	S	S	R	S	Yes	Yes					Yes
2	mar	26	Male	1	3	1	1	1	1	1	0	0	0	0	0	No discharge
2	apr	23	Male	2	3	1	1	0	0	1	0	0	0	0	0	US	GNDC	NG	R	R	R	S	S	S	R	S	Yes	Yes					Yes
2	apr	25	Male	2	2	1	0	0	0	1	0	0	0	0	0	US	GNDC	NG	R	R	R	S	S	S	R	S	Yes	Yes					Yes
2	apr	23	Male	2	2	1	1	0	0	1	0	0	0	0	0	US	GNDC	NG	R	R	R	S	S	S	R	S	Yes						Yes
2	apr	27	Male	2	3	1	0	1	1	1	0	0	0	0	0	US	GNDC	NG	R	R	R	S	S	S	R	S	Yes	Yes					Yes
2	apr	20	Male	1	2	1	0	0	0	1	0	0	0	0	0	US	No GNDC	No Growth
2	apr	18	Male	2	2	1	0	1	1	1	0	0	0	0	0	US	GNDC	NG	R	R	S	S	S	S	R	S	Yes	Yes					Yes
2	apr	25	Male	1	1	1	1	1	1	1	0	0	0	0	0	US	GNDC	NG	R	R	R	R	S	S	R	S	Yes						Yes
2	may	26	Male	2	2	1	0	0	0	1	0	0	0	0	0	US	GNDC	NG	R	R	R	S	S	S	R	S	Yes						Yes
2	may	35	Male	1	3	1	0	0	0	0	0	0	0	0	0	No discharge
2	may	24	Male	2	2	1	0	1	1	1	0	0	0	0	0	US	GNDC	NG	R	R	R	S	S	S	R	S	Yes	Yes					Yes
2	may	25	Male	2	5	1	1	1	1	1	0	0	0	0	0	US	GNDC	NG	R	R	R	S	S	S	R	S	Yes						Yes
2	may	37	Male	2	Monk	1	0	0	0	1	0	0	0	0	0	US	GNDC	NG	R	R	R	S	S	S	R	S	Yes	Yes					Yes
2	jun	33	Male	1	2	1	0	0	0	0	0	0	0	0	0	No discharge
2	jun	39	Male	1	3	1	0	0	0	1	0	0	0	0	0	US	GNDC	NG	R	R	R	S	S	S	R	S	Yes						Yes
2	jun	23	Male	2	2	1	0	0	0	1	0	0	0	0	0	US	GNDC	No Growth															Yes
2	jun	33	Male	1	2	1	0	0	0	1	0	0	0	0	0	US	GNDC	NG	R	R	R	S	S	S	R	S	Yes	Yes					Yes
2	jul	34	Male	1	2	1	1	1	1	1	0	1	0	0	0	US	GNDC	No Growth
2	jul	42	Male	1	3	1	0	1	1	1	0	0	0	0	0	US	GNDC	NG	R	R	R	S	S	S	R	S	Yes	Yes					Yes
2	jul	24	Male	4	7	1	1	1	0	1	0	0	0	0	0	US	GNDC	NG	R	R	R	S	S	S	R	S	Yes	Yes					Yes
2	jul	23	Male	2	8	1	0	0	0	1	0	0	0	0	0	US	GNDC	NG	R	R	R	S	S	S	R	S	Yes	Yes					Yes
2	jul	27	Male	2	1	1	0	0	0	1	0	0	0	0	0	US	GNDC	NG	R	R	R	S	S	S	R	S	Yes	Yes					Yes
2	jul	21	Male	2	3	1	0	0	0	1	0	0	0	0	0	US	GNDC	NG	R	R	R	S	S	S	R	S	Yes	Yes					Yes
2	jul	27	Male	1	2	1	1	0	0	1	0	0	0	0	0	US	GNDC	NG	R	R	R	S	S	S	R	S	Yes						Yes
2	jul	26	Male	2	2	1	1	0	0	1	0	0	0	0	0	US	GNDC	NG	R	R	R	S	S	S	R	S	Yes	Yes					Yes
2	aug	34	Male	2	2	1	1	1	1	1	0	0	0	0	0	US	GNDC	NG	R	R	R	S	S	S	R	S	Yes	Yes					Yes
2	aug	23	Male	1	2	1	0	1	1	1	0	0	0	0	0	US	GNDC	No Growth
2	aug	21	Male	2	4	1	0	0	0	1	0	0	0	0	0	US	GNDC	No Growth
2	aug	28	Male	1	3	1	1	1	1	1	0	0	0	0	0	US	GNDC	NG	R	R	R	S	S	S	R	S	Yes	Yes					Yes
2	sept	26	Male	1	1	1	1	0	0	1	0	0	0	0	0	US	GNDC	NG	R	R	R	S	S	S	R	S	Yes	Yes					Yes
2	sept	25	Male	2	3	1	0	0	0	1	0	0	0	0	0	US	GNDC	NG	R	R	R	S	S	S	R	S	Yes	Yes					Yes
2	sept	25	Male	2	1	1	0	0	0	0	0	0	0	0	0	No discharge
2	sept	27	Male	2	2	1	1	0	0	1	1	0	0	0	0	US	GNDC	NG	R	R	R	S	S	S	R	S	Yes	Yes					Yes
2	sept	25	Male	1	2	1	1	0	0	1	0	0	0	0	0	US	GNDC	NG	R	R	R	S	S	S	R	S	Yes						Yes
2	sept	35	Male	1	2	1	0	0	0	0	0	0	0	0	0	US	No GNDC	No Growth
2	sept	23	Male	2	2	1	0	0	0	1	0	0	0	0	0	US	GNDC	NG	R	R	R	S	S	S	R	S	Yes	Yes					Yes
2	oct	25	Male	2	4	1	0	0	0	0	0	0	0	0	0	No discharge
2	oct	29	Male	1	5	1	0	1	1	1	0	0	0	0	0	US	GNDC	NG	R	R	R	S	S	S	R	S	Yes	Yes					Yes
2	oct	28	Male	1	1	1	0	0	0	1	0	0	0	0	0	US	GNDC	NG	R	R	R	S	S	S	R	S	Yes	Yes					Yes
2	oct	37	Male	1	2	1	0	0	0	1	0	0	0	0	0	US	GNDC	NG	R	R	R	S	S	S	R	S	Yes	Yes					Yes
2	oct	27	Male	1	2	1	0	0	0	1	0	0	0	0	0	US	GNDC	NG	R	R	R	S	S	S	R	S	Yes	Yes					Yes
2	oct	24	Male	2	3	1	0	0	0	1	0	0	0	0	0	US	GNDC	NG	R	R	R	S	S	S	R	S	Yes	Yes					Yes
2	oct	23	Male	2	2	1	0	0	0	1	0	0	0	0	0	US	No GNDC	No Growth
2	nov	21	Male	2	2	1	0	0	0	0	0	0	0	0	0	No discharge
2	nov	28	Male	1	2	1	0	0	0	1	0	0	0	0	0	US	GNDC	NG	R	R	R	S	S	S	R	S	Yes	Yes					Yes
2	nov	29	Male	1	3	1	0	0	0	1	0	0	0	0	0	US	GNDC	NG	R	R	R	S	S	S	R	S	Yes	Yes					Yes
2	dec	23	Male	1	2	1	1	0	0	1	0	0	0	0	0	US	GNDC	NG	R	R	R	S	S	S	R	S	Yes	Yes					Yes
2	dec	24	Male	2	2	1	1	0	0	1	0	0	0	0	0	US	GNDC	NG	R	R	R	S	S	S	R	S	Yes	Yes					Yes
2	dec	20	Male	2	4	1	1	1	1	1	0	0	0	0	0	US	GNDC	No Growth									Yes	Yes					Yes
2	dec	20	Male	2	2	1	1	1	1	1	0	0	0	0	0	US	GNDC	NG	R	R	R	S	S	S	R	S	Yes	Yes					Yes
2	dec	25	Male	2	2	1	1	0	0	1	0	0	0	0	0	US	GNDC	NG	R	R	R	S	S	S	R	S	Yes	Yes					Yes
2	dec	25	Male	2	3	1	0	0	0	1	0	0	0	0	0	US	GNDC	No Growth									Yes	Yes					Yes

## Sheet: Sheet1
hc			month	age	gender	ms	occupation	casual sex	multi-sex	ever suffered	ever tx	ud	dysuria	Pelvic pain	Infertility	Fever	Scrotal pain	Sample	Microscopy	Culture	Cipro	Penicillin	Tetracycline	Cefpodoxime	Ceftraixone	Azithromycin	N/A	Spectinomycine	Ceftriaxone	Doxy	Metro	Erythromycine	Azithromycin	Others	Cured	Not cured
1	US-01	2015-01-01	jan	26	M	99	2	0	0	0	0	1	1	0	0	0	0	US	GNDC	NG	R	R	R	S	S	S	R	S	Yes
1	US-02	2015-01-01	jan	28	M	99	Monk	0	0	0	0	1	1	0	0	0	0	US	GNDC	NG	R	R	R	S	S	S	R	S	Yes
1	US-03	2015-01-01	jan	74	M	99	5	0	0	0	0	1	1	0	0	0	0	US	No GNDC	No growth									Yes
1	US-04	2015-01-01	jan	45	M	99	2	0	0	0	0	1	1	0	0	0	0	US	GNDC	NG	R	R	S	S	S	S	R	S	Yes
1	US-05	2015-01-01	jan	26	M	99	3	0	0	0	0	1	1	0	0	0	0	US	GNDC	NG	R	R	R	S	S	S	R	S	Yes
1	US-06	2015-01-01	jan	26	M	99	3	0	0	0	0	1	1	0	0	0	0	US	GNDC	NG	R	R	S	S	S	S	R	S	Yes
1	US-07	2015-01-01	jan	23	M	99	3	0	0	0	0	1	1	0	0	0	0	US	GNDC	NG	S	R	R	S	S	S	R	S	Yes
1	US-08	2015-01-01	jan	24	M	99	2	0	0	0	0	1	1	0	0	0	0	US	GNDC	NG	R	R	S	S	S	S	R	S	Yes
1	US-09	2015-01-01	jan	25	M	99	2	0	0	0	0	1	1	0	0	0	0	US	GNDC	NG	R	R	S	S	S	S	R	S	Yes
1	US-10	2015-01-01	jan	22	M	99	2	0	0	0	0	1	1	0	0	0	0	US	GNDC	No growth									Yes
1	US-11	2015-01-01	jan	36	M	99	3	0	0	0	0	1	1	0	0	0	0	US	No GNDC	No growth									Yes
1	US-12	2015-01-01	jan	26	M	99	3	0	0	0	0	1	1	0	0	0	0	US	No GNDC	No growth									Yes
1	US-13	2015-01-01	jan	26	M	99	3	0	0	0	0	1	1	0	0	0	0	US	GNDC	No growth									Yes
1	US-14	2015-01-01	jan	27	M	99	2	0	0	0	0	1	1	0	0	0	0	US	GNDC	No growth									Yes
1	US-15	2015-01-01	jan	40	M	1	1	1	0	1	1	1	1	0	0	0	0	US	GNDC	NG	S	R	R	S	S	S	R	S	Yes	yes					Yes
1	US-16	2015-01-01	jan	22	M	99	2	0	0	0	0	1	1	0	0	0	0	US	No GNDC	No growth									Yes
1	US-17	2015-01-01	jan	67	M	1	2	1	0	0	0	1	1	0	0	0	0	US	GNDC	NG	R	R	S	S	S	S	R	S	Yes						Yes
1	US-18	2015-01-01	jan	36	M	1	7	1	0	0	0	1	1	0	0	0	0	US	GNDC	NG	S	R	R	S	S	S	R	S	Yes	Yes					Yes
1	US-19	2015-01-01	jan	27	M	4	2	1	0	0	0	1	1	0	0	0	0	US	GNDC	NG	S	R	S	S	S	S	R	S	Yes
1	US-20	2015-01-01	jan	24	M	99	2	0	0	0	0	1	1	0	0	0	0	US	GNDC	NG	S	R	R	S	S	S	R	S	Yes						Yes
1	US-21	2015-01-01	jan	29	M	3	1	1	0	0	0	1	1	0	0	0	0	US	GNDC	NG	R	R	R	S	S	S	R	S	Yes
1	US-22	2015-01-01	jan	28	M	1	2	1	0	0	0	1	1	0	0	0	0	US	GNDC	NG	S	R	R	S	S	S	R	S	Yes	Yes	Yes				Yes
1	US-23	2015-01-01	jan	22	M	2	2	1	0	0	0	1	1	0	0	0	0	US	GNDC	NG	R	R	S	S	S	S	R	S	Yes	Yes	Yes
1	US-24	2015-01-01	jan	33	M	99	1	0	0	0	0	1	1	0	0	0	0	US	GNDC	NG	S	R	R	S	S	S	R	S	Yes
1	US-25	2015-01-01	jan	35	M	1	2	1	0	1	1	1	1	0	0	0	0	US	GNDC	NG	R	R	S	S	S	S	R	S	Yes	Yes					Yes
1	US-26	2015-01-01	jan	24	M	2	2	1	0	1	1	1	1	0	0	0	0	US	GNDC	NG	R	R	S	S	S	S	R	S	Yes	Yes					Yes
1	US-27	2015-01-01	jan	25	M	99	2	0	0	0	0	1	1	0	0	0	0	US	No GNDC	No growth									Yes
1	US-28	2015-01-01	jan	34	M	99	2	0	0	0	0	1	1	0	0	0	0	US	GNDC	NG	S	R	R	S	S	S	R	S	Yes
1	US-29	2015-01-01	jan	41	M	1	2	1	0	1	1	1	1	0	0	0	0	US	GNDC	NG	R	R	R	S	S	S	R	S	Yes	Yes					Yes
1	US-30	2015-01-01	jan	28	M	1	2	1	0	0	0	1	1	0	0	0	0	US	GNDC	NG	R	R	R	S	S	S	R	S	Yes	Yes					Yes
1	US-31	2015-01-01	jan	50	M	1	2	1	0	0	0	1	1	0	0	0	0	US	GNDC	NG	S	R	R	S	S	S	R	S	Yes	Yes					Yes
1	US-32	2015-01-01	jan	29	M	99	3	0	0	0	0	1	1	0	0	0	0	US	No GNDC	No growth									Yes
1	US-33	2015-01-01	jan	26	M	99	2	0	0	0	0	1	1	0	0	0	0	US	GNDC	NG	S	R	R	S	S	S	R	S	Yes
1	US-34	2015-01-01	jan	28	M	99	2	0	0	0	0	1	1	0	0	0	0	US	GNDC	NG	R	R	R	S	S	S	R	S	Yes
1	US-35	2015-01-01	jan	25	M	2	Diplomat	1	0	0	0	1	1	0	0	0	0	US	GNDC	NG	R	R	R	S	S	S	R	S	Yes	Yes					Yes
1	US-36	2015-01-01	jan	23	M	2	2	1	0	0	0	1	1	0	0	0	0	US	GNDC	NG	R	R	R	S	S	S	R	S	Yes	Yes	Yes	Yes			Yes
1	US-37	2015-01-01	jan	20	M	2	2	1	0	0	0	1	1	0	0	0	0	US	GNDC	NG	R	R	S	S	S	S	S	S	Yes	Yes					Yes
1	US-38	2015-01-01	jan	28	M	1	2	1	0	0	0	1	1	0	0	0	0	US	GNDC	NG	R	R	S	S	S	S	R	S	Yes	Yes	Yes	Yes			Yes
1	US-39	2015-01-01	jan	28	M	99	3	0	0	0	0	1	1	0	0	0	0	US	GNDC	NG	S	R	R	S	S	S	R	S	Yes
1	US-40	2015-01-01	jan	29	M	1	1	1	0	0	0	1	1	0	0	0	0	US	GNDC	NG	R	R	R	S	S	S	R	S	Yes	Yes					Yes
1	US-41	2015-01-01	jan	26	M	99	2	0	0	0	0	1	1	0	0	0	0	US	GNDC	No growth									Yes
1	US-42	2015-01-01	jan	26	M	99	7	0	0	0	0	1	1	0	0	0	0	US	GNDC	NG	S	R	R	S	S	S	R	S	Yes
1	US-43	2015-01-01	jan	26	M	2	2	1	0	0	0	1	1	0	0	0	0	US	GNDC	NG	S	R	R	S	S	S	R	S	Yes	Yes					Yes
1	US-44	2015-01-01	jan	50	F	99	2	0	0	0	0	1	1	0	0	0	0	HVS	No GNDC										Yes
1	US-45	2015-01-01	jan	40	M	99	2	0	0	0	0	1	1	0	0	0	0	US	GNDC	NG	R	R	R	S	S	S	R	S	Yes
1	US-46	2015-01-01	jan	26	M	99	3	0	0	0	0	1	1	0	0	0	0	US	GNDC	NG	R	R	R	S	S	S	R	S	Yes
1	US-47	2015-01-01	jan	29	M	99	1	0	0	0	0	1	1	0	0	0	0	US	GNDC	No growth									Yes
1	US-48	2015-01-01	jan	45	M	99	7	0	0	0	0	1	1	0	0	0	0	US	GNDC	NG	R	R	R	S	S	S	R	S	Yes
1	US-49	2015-01-01	jan	24	M	99	3	0	0	0	0	1	1	0	0	0	0	US	GNDC	NG	R	R	R	S	S	S	R	S	Yes
1	US-50	2015-01-01	jan	22	M	2	4	1	0	0	0	1	1	0	0	0	0	US	GNDC	NG	R	R	S	S	S	S	R	S	Yes	Yes					Yes
1	US-51	2015-01-01	jan	29	M	1	1	1	0	0	0	1	1	0	0	0	0	US	GNDC	NG	R	R	R	S	S	S	R	S	Yes	Yes					Yes
1	US-52	2015-01-01	jan	36	M	99	2	0	0	0	0	1	1	0	0	0	0	US	No GNDC										Yes
1	US-53	2015-01-01	jan	29	M	1	1	1	0	1	1	1	1	0	0	0	0	US	GNDC	NG	R	R	R	S	S	S	R	S	Yes	Yes					Yes
1	US-54	2015-01-01	jan	34	F	1		0	0	0	0	1	1	0	0	0	0	Peri-urethral swab	No GNDC	No growth									Yes
1	US-55	2015-01-01	jan	28	M	99	1	0	0	0	0	1	1	0	0	0	0	US	GNDC	NG	S	R	R	S	S	S	R	S	Yes
1	US-56	2015-02-01	feb	25	M	1	2	1	0	0	0	1	1	0	0	0	0	US	GNDC	NG	R	R	R	S	S	S	R	S	Yes	Yes					Yes
1	US-57	2015-02-01	feb	33	M	3	2	1	0	1	1	1	1	0	0	0	0	US	GNDC	NG	S	R	R	S	S	S	R	S	Yes	Yes					Yes
1	US-58	2015-02-01	feb	25	M	2	Tourist guide	1	0	0	0	1	1	0	0	0	0	US	GNDC	NG	S	R	R	S	S	S	R	S	Yes	Yes					Yes
1	US-59	2015-02-01	feb	37	M	99		0	0	0	0	1	1	0	0	0	0	US	GNDC	NG	S	R	R	S	S	S	R	S	Yes
1	US-60	2015-02-01	feb	28	M	1	7	1	0	0	0	1	1	0	0	0	0	US	GNDC	NG	S	R	R	S	S	S	R	S	Yes	Yes					Yes
1	US-61	2015-02-01	feb	23	M	99		0	0	0	0	1	1	0	0	0	0	US	GNDC	NG	R	R	S	S	S	S	R	S	Yes
1	US-62	2015-02-01	feb	39	M	99	2	0	0	0	0	1	1	0	0	0	0	US	GNDC	NG	R	R	S	S	S	S	R	S	Yes
1	US-63	2015-02-01	feb	27	M	1	2	1	0	0	0	1	1	0	0	0	0	US	GNDC	NG	R	R	S	S	S	S	R	S	Yes	Yes					Yes
1	US-64	2015-02-01	feb	28	M	99	1	0	0	0	0	1	1	0	0	0	0	US	GNDC	NG	S	R	R	S	S	S	R	S	Yes
1	US-65	2015-02-01	feb	43	M	99	2	0	0	0	0	1	1	0	0	0	0	US	No GNDC	No growth									Yes
1	US-66	2015-02-01	feb	31	M	1	2	1	0	1	1	1	1	0	0	0	0	US	GNDC	NG	R	R	S	S	S	S	R	S	Yes	Yes					Yes
1	US-67	2015-02-01	feb	30	M	1	3	1	0	0	0	1	1	0	0	0	0	US	GNDC	NG	R	R	S	S	S	S	R	S	Yes	Yes					Yes
1	US-68	2015-02-01	feb	26	M	99	3	0	0	0	0	1	1	0	0	0	0	US	GNDC	No growth									Yes
1	US-69	2015-02-01	feb	19	M	2	2	1	0	0	0	1	1	0	0	0	0	US	GNDC	NG	R	R	S	S	S	S	R	S	Yes	Yes					Yes
1	US-70	2015-02-01	feb	25	M	2	2	1	0	0	0	1	1	0	0	0	0	US	GNDC	NG	R	R	S	S	S	S	R	S	Yes	Yes					Yes
1	US-71	2015-02-01	feb	49	M	1	2	1	0	0	0	1	1	0	0	0	0	US	GNDC	NG	R	R	S	S	S	S	R	S	Yes	Yes					Yes
1	US-72	2015-02-01	feb	31	M	99	3	0	0	0	0	1	1	0	0	0	0	US	GNDC	NG	R	R	R	S	S	S	R	S	Yes
1	US-73	2015-02-01	feb	27	M	99	2	0	0	0	0	1	1	0	0	0	0	US	GNDC	No growth									Yes
1	US-74	2015-02-01	feb	48	F	99	2	0	0	0	0	1	1	0	0	0	0	HVS	No GNDC	No growth									Yes
1	US-75	2015-02-01	feb	20	F	99	2	0	0	0	0	1	1	0	0	0	0	HVS	No GNDC	No growth									Yes
1	US-76	2015-02-01	feb	26	M	99	2	0	0	0	0	1	1	0	0	0	0	US	GNDC	NG	R	R	R	S	S	S	R	S	Yes
1	US-77	2015-02-01	feb	29	M	99	Tourist guide	0	0	0	0	1	1	0	0	0	0	US	GNDC	NG	R	R	R	S	S	S	R	S	Yes
1	US-78	2015-02-01	feb	24	M	99	2	0	0	0	0	1	1	0	0	0	0	US	No GNDC	No growth									Yes
1	US-79	2015-02-01	feb	25	M	2	1	1	0	1	1	1	1	0	0	0	0	US	GNDC	NG	S	R	R	S	S	S	R	S	Yes	Yes					Yes
1	US-80	2015-02-01	feb	23	M	99	2	0	0	0	0	1	1	0	0	0	0	US	No GNDC	No growth									Yes
1	US-81	2015-02-01	feb	42	M	99	2	0	0	0	0	1	1	0	0	0	0	US	GNDC	NG	S	R	R	S	S	S	R	S	Yes
1	US-82	2015-02-01	feb	31	M	1	2	1	0	1	1	1	1	0	0	0	0	US	GNDC	NG	S	R	R	S	S	S	R	S	Yes	Yes					Yes
1	US-83	2015-02-01	feb	25	M	99	Tourist guide	0	0	0	0	1	1	0	0	0	0	US	GNDC	NG	R	R	R	S	S	S	R	S	Yes
1	US-84	2015-02-01	feb	26	M	99	3	0	0	0	0	1	1	0	0	0	0	US	GNDC	NG	R	R	R	S	S	S	R	S	Yes
1	US-85	2015-02-01	feb	29	M	1	2	1	0	1	1	1	1	0	0	0	0	US	GNDC	NG	R	R	S	S	S	S	R	S	Yes	Yes					Yes
1	US-86	2015-02-01	feb	23	M	2	Diplomat	1	0	0	0	1	1	0	0	0	0	US	GNDC	NG	R	R	S	S	S	S	R	S	Yes	Yes					Yes
1	US-87	2015-02-01	feb	30	M	99	1	0	0	0	0	1	1	0	0	0	0	US	No GNDC	No growth									Yes
1	US-88	2015-02-01	feb	23	M	2	4	1	0	0	0	1	1	0				US	GNDC	NG	S	R	R	S	S	S	R	S	Yes	Yes					Yes
1	US-89	2015-02-01	feb	22	M	4	2	0	0	0	0	1	1	0	0	0	0	US	GNDC	NG	R	R	S	S	S	S	R	S	Yes
1	US-90	2015-02-01	feb	40	M	1	7	0	0	0	0	1	1	0	0	0	0	US	GNDC	NG	R	R	S	S	S	S	R	S	Yes	Yes					Yes
1	US-91	2015-02-01	feb	29	M	1	2	1	0	0	0	1	1	0	0	0	0	US	GNDC	NG	R	R	R	S	S	S	R	S	Yes						Yes
1	US-92	2015-03-01	mar	39	M	99	2	0	0	0	0	1	1	0	0	0	0	US	GNDC	No growth									Yes
1	US-93	2015-03-01	mar	19	M	99	1	0	0	0	0	1	1	0	0	0	0	US	No GNDC	No growth									Yes
1	US-94	2015-03-01	mar	30	M	3	2	1	0	1	1	1	1	0	0	0	0	US	GNDC	NG	R	R	S	S	S	S	R	S	Yes	Yes					Yes
1	US-95	2015-03-01	mar	26	M	99	1	0	0	0	0	1	1	0	0	0	0	US	GNDC	NG	S	R	R	S	S	S	R	S	Yes
1	US-96	2015-03-01	mar	18	M	99	4	0	0	0	0	1	1	0	0	0	0	US	GNDC	NG	R	R	R	S	S	S	R	S	Yes
1	US-97	2015-03-01	mar	25	M	99	2	0	0	0	0	1	1	0	0	0	0	US	GNDC	NG	R	R	R	S	S	S	R	S	Yes
1	US-98	2015-03-01	mar	33	M	99	2	0	0	0	0	1	1	0	0	0	0	US	GNDC	NG	S	R	R	S	S	S	R	S	Yes
1	US-99	2015-03-01	mar	27	M	99	Monk	0	0	0	0	1	1	0	0	0	0	US	No GNDC	No growth									Yes
1	US-100	2015-03-01	mar	25	M	99	1	0	0	0	0	1	1	0	0	0	0	US	GNDC	NG	S	R	R	S	S	S	R	S	Yes
1	US-101	2015-03-01	mar	27	M	99	3	0	0	0	0	1	1	0	0	0	0	US	GNDC	NG	S	R	R	S	S	S	R	S	Yes
1	US-102	2015-03-01	mar	27	M	99	Tourist guide	0	0	0	0	1	1	0	0	0	0	US	GNDC	NG	S	R	R	S	S	S	R	S	Yes	Yes					Yes
1	US-103	2015-03-01	mar	22	F	1	2	1	0	0	0	1	1	0	0	0	0	Anal swab	No GNDC	No growth									Yes
1	US-104	2015-03-01	mar	28	M	99	Tourist guide	0	0	0	0	1	1	0	0	0	0	US	GNDC	NG	R	R	S	S	S	S	R	S	Yes
1	US-105	2015-03-01	mar	20	M	99	4	0	0	0	0	1	1	0	0	0	0	US	GNDC	NG	R	S	S	R	S	S	R	S	Yes
1	US-106	2015-03-01	mar	35	M	99	3	0	0	0	0	1	1	0	0	0	0	US	GNDC	NG	R	R	S	S	S	S	R	S	Yes
1	US-107	2015-03-01	mar	24	M	99	2	0	0	0	0	1	1	0	0	0	0	US	GNDC	NG	R	S	S	S	S	S	R	S	Yes
1	US-108	2015-03-01	mar	17	M	99	1	0	0	0	0	1	1	0	0	0	0	US	GNDC	NG	R	S	S	S	S	S	R	S	Yes	Yes					Yes
1	US-109	2015-03-01	mar	45	M	99	2	0	0	0	0	1	1	0	0	0	0	US	GNDC	NG	R	R	S	S	S	S	R	S	Yes	Yes					Yes
1	US-110	2015-03-01	mar	26	M	2	3	1	0	1	1	1	1	0	0	0	0	US	GNDC	NG	S	R	S	S	S	S	R	S	Yes	Yes					Yes
1	US-111	2015-03-01	mar	33	M	3	2	1	0	1	1	1	1	0	0	0	0	US	GNDC	NG	R	R	S	S	S	S	R	S	Yes	Yes					Yes
1	US-112	2015-03-01	mar	25	M	2	3	1	0	1	1	1	1	0	0	0	0	US	GNDC	NG	S	R	S	S	S	S	R	S	Yes	Yes					Yes
1	US-113	2015-03-01	mar	35	M	1	7	1	0	0	0	1	1	0	0	0	0	US	GNDC	NG	R	R	S	S	S	S	R	S	Yes	Yes					Yes
1	US-114	2015-03-01	mar	28	M	1	2	1	0	0	0	1	1	0	0	0	0	US	GNDC	NG	S	R	R	S	S	S	R	S	Yes
1	US-115	2015-03-01	mar	36	M	2	Monk	1	0	1	1	1	1	0	0	0	0	US	GNDC	NG	R	R	S	S	S	S	R	S	Yes
1	US-116	2015-03-01	mar	27	M	1	1	1	0	0	0	1	1	0	0	0	0	US	GNDC	NG	R	R	R	S	S	S	R	S	Yes	Yes					Yes
1	US-117	2015-03-01	mar	35	M	1	3	0	0	0	0	1	1	0	0	0	0	US	GNDC	NG	R	R	R	S	S	S	R	S	Yes
1	US-118	2015-03-01	mar	25	M	99	Tourist guide	0	0	0	0	1	1	0	0	0	0	US	No GNDC	No growth									Yes
1	US-119	2015-03-01	mar	23	M	2	2	1	0	0	0	1	1	0	0	0	0	US	GNDC	NG	R	R	R	S	S	S	R	S	Yes	Yes					Yes
1	US-120	2015-03-01	mar	52	M	99	Tourist guide	0	0	0	0	1	1	0	0	0	0	US	GNDC	NG	R	R	R	S	S	S	R	S	Yes	Yes	Yes	Yes			Yes
1	US-121	2015-03-01	mar	30	M	99	4	0	0	0	0	1	1	0	0	0	0	US	No GNDC	No growth									Yes
1	US-122	2015-03-01	mar	32	M	1	3	1	0	1	1	1	1	0	0	0	0	US	GNDC	NG	R	R	S	S	S	S	R	S	Yes
1	US-123	2015-03-01	mar	28	M	1	2	1	0	0	0	1	1	0	0	0	0	US	GNDC	NG	R	R	R	S	S	S	R	S	Yes
1	US-124	2015-03-01	mar	67	M	3	1	1	0	0	0	1	1	0	0	0	0	US	GNDC	NG	R	R	R	S	S	S	R	S	Yes
1	US-125	2015-04-01	apr	25	M	99	2	0	0	0	0	1	1	0	0	0	0	US	GNDC	NG	R	R	R	S	S	S	R	S	Yes	Yes					Yes
1	US-126	2015-04-01	apr	20	M	99	3	0	0	0	0	1	1	0	0	0	0	US	GNDC	NG	S	R	R	S	S	S	R	S	Yes	Yes					Yes
1	US-127	2015-04-01	apr	24	M	99	2	0	0	0	0	1	1	0	0	0	0	US	No GNDC	No growth									Yes
1	US-128	2015-04-01	apr	24	M	99	3	0	0	0	0	1	1	0	0	0	0	US	GNDC	NG	R	R	R	S	S	S	R	S	Yes
1	US-129	2015-04-01	apr	27	M	99	2	0	0	0	0	1	1	0	0	0	0	US	GNDC	NG	S	R	R	S	S	S	R	S	Yes	Yes					Yes
1	US-130	2015-04-01	apr	24	M	2	2	1	0	0	0	1	1	0	0	0	0	US	GNDC	NG	S	R	R	S	S	S	R	S	Yes	Yes					Yes
1	US-131	2015-04-01	apr	46	M	99	2	0	0	0	0	1	1	0	0	0	0	US	GNDC	NG	R	R	S	S	S	S	R	S	Yes
1	US-132	2015-04-01	apr	25	M	2	2	1	0	0	0	1	1	0	0	0	0	US	GNDC	NG	R	R	R	S	S	S	R	S	Yes						Yes
1	US-133	2015-04-01	apr	25	M	1	2	1	0	0	0	1	1	0	0	0	0	US	GNDC	NG	R	R	R	S	S	S	R	S	Yes						Yes
1	US-134	2015-04-01	apr	27	M	99	2	0	0	0	0	1	1	0	0	0	0	US	No GNDC	No growth									Yes
1	US-135	2015-04-01	apr	34	M	99	2	0	0	0	0	1	1	0	0	0	0	US	GNDC	NG	R	R	S	S	S	S	R	S	Yes
1	US-136	2015-04-01	apr	31	M	1	2	1	0	0	0	1	1	0	0	0	0	US	GNDC	NG	R	R	R	S	S	S	R	S	Yes	Yes					Yes
1	US-137	2015-04-01	apr	26	M	1	2	1	0	1	1	1	1	0	0	0	0	US	GNDC	NG	R	R	R	S	S	S	R	S	Yes	Yes					Yes
1	US-138	2015-04-01	apr	18	M	99	2	0	0	0	0	1	1	0	0	0	0	US	GNDC	NG	R	R	R	S	S	S	R	S	Yes
1	US-139	2015-04-01	apr	29	M	99	2	0	0	0	0	1	1	0	0	0	0	US	No GNDC	No growth									Yes
1	US-140	2015-04-01	apr	35	M	1	2	0	0	0	0	1	1	0	0	0	0	US	GNDC	NG	R	R	S	S	S	S	R	S	Yes	Yes					Yes
1	US-141	2015-04-01	apr	19	M	99	2	0	0	0	0	1	1	0	0	0	0	US	GNDC	NG	R	R	R	S	S	S	R	S	Yes
1	US-142	2015-04-01	apr	29	M	1	2	1	0	0	0	1	1	0	0	0	0	US	GNDC	NG	R	R	R	S	S	S	R	S	Yes	Yes					Yes
1	US-143	2015-04-01	apr	27	M	1	2	1	0	1	1	1	1	0	0	0	0	US	GNDC	NG	R	R	R	S	S	S	R	S	Yes	Yes					Yes
1	US-144	2015-04-01	apr	27	M	99	2	0	0	0	0	1	1	0	0	0	0	US	No GNDC	No growth									Yes
1	US-145	2015-04-01	apr	22	M	99	2	0	0	0	0	1	1	0	0	0	0	US	No GNDC	No growth									Yes
1	US-146	2015-04-01	apr	20	M	2	2	1	0	0	0	1	1	0	0	0	0	US	GNDC	NG	R	R	R	S	S	S	R	S	Yes	Yes					Yes
1	US-147	2015-04-01	apr	12	M	99	2	0	0	0	0	1	1	0	0	0	0	US	No GNDC	No growth									Yes
1	US-148	2015-04-01	apr	22	M	99	2	0	0	0	0	1	1	0	0	0	0	US	No GNDC	No growth									Yes
1	US-149	2015-04-01	apr	25	M	99	2	0	0	0	0	1	1	0	0	0	0	US	GNDC	NG	R	R	S	S	S	S	R	S	Yes
1	US-150	2015-04-01	apr	25	M	1	2	1	0	1	1	1	1	0	0	0	0	US	GNDC	NG	R	R	R	S	S	S	R	S	Yes	Yes					Yes
1	US-151	2015-04-01	apr	35	M	99	2	0	0	0	0	1	1	0	0	0	0	US	GNDC	NG	R	R	R	S	S	S	R	S	Yes
1	US-152	2015-04-01	apr	84	M	99	2	0	0	0	0	1	1	0	0	0	0	US	No GNDC	No growth									Yes
1	US-153	2015-05-01	may	19	M	99	4	0	0	0	0	1	1	0	0	0	0	US	GNDC	NG	R	R	S	S	S	S	R	S	Yes
1	US-154	2015-05-01	may	29	M	99	2	0	0	0	0	1	1	0	0	0	0	US	GNDC	NG	R	R	R	S	S	S	R	S	Yes
1	US-155	2015-05-01	may	27	M	99	2	0	0	0	0	1	1	0	0	0	0	US	GNDC	NG	R	R	R	S	S	S	R	S	Yes
1	US-156	2015-05-01	may	27	M	99	2	0	0	0	0	1	1	0	0	0	0	US	GNDC	NG	R	R	R	S	S	S	R	S	Yes
1	US-157	2015-05-01	may	22	M	2	2	1	0	0	0	1	1	0	0	0	0	US	GNDC	NG	R	R	R	S	S	S	R	S	Yes	Yes					Yes
1	US-158	2015-05-01	may	22	M	99	4	0	0	0	0	1	1	0	0	0	0	US	No GNDC	No growth									Yes
1	US-160	2015-05-01	may	20	M	99	2	0	0	0	0	1	1	0	0	0	0	US	GNDC	NG	R	R	S	S	S	S	R	S	Yes
1	US-161	2015-05-01	may	30	M	99	2	0	0	0	0	1	1	0	0	0	0	US	GNDC	NG	R	R	R	S	S	S	R	S	Yes
1	US-162	2015-05-01	may	26	M	2	2	1	0	1	1	1	1	0	0	0	0	US	GNDC	NG	R	R	S	S	S	S	R	S	Yes	Yes					Yes
1	US-164	2015-05-01	may	25	M	99	2	0	0	0	0	1	1	0	0	0	0	US	GNDC	NG	R	R	R	S	S	S	R	S	Yes
1	US-165	2015-05-01	may	25	M	2	2	1	0	0	0	1	1	0	0	0	0	US	GNDC	NG	R	R	R	S	S	S	R	S	Yes	Yes					Yes
1	US-166	2015-05-01	may	26	M	99	2	0	0	0	0	1	1	0	0	0	0	US	No GNDC	No growth									Yes
1	US-167	2015-05-01	may	30	M	1	2	1	0	1	1	1	1	0	0	0	0	US	GNDC	NG	R	R	S	S	S	S	R	S	Yes
1	US-168	2015-05-01	may	48	M	99	7	0	0	0	0	1	1	0	0	0	0	US	GNDC	NG	R	R	R	S	S	S	R	S	Yes	Yes					Yes
1	US-173	2015-05-01	may	23	M	2	1	1	0	0	0	1	1	0	0	0	0	US	GNDC	NG	R	R	R	S	S	S	R	S	Yes
1	US-174	2015-05-01	may	50	M	3	1	1	0	0	0	1	1	0	0	0	0	US	GNDC	NG	R	R	R	S	S	S	R	S	Yes
1	US-175	2015-05-01	may	26	M	99	3	0	0	0	0	1	1	0	0	0	0	US	No GNDC	No NG									Yes
1	US-176	2015-05-01	may	24	M	99	4	0	0	0	0	1	1	0	0	0	0	US	No GNDC	No NG									Yes
1	US-177	2015-05-01	may	30	M	1	2	1	0	0	0	1	1	0	0	0	0	US	GNDC	NG	R	R	R	S	S	S	R	S	Yes	Yes					Yes
1	US-178	2015-05-01	may	27	M	99	2	0	0	0	0	1	1	0	0	0	0	US	GNDC	NG	R	R	R	S	S	S	R	S	Yes
1	US-179	2015-05-01	may	28	M	99	2	0	0	0	0	1	1	0	0	0	0	US	GNDC	NG	R	R	R	S	S	S	R	S	Yes
1	US-180	2015-05-01	may	27	M	2	2	1	0	1	1	1	1	0	0	0	0	US	No GNDC	No growth									Yes
1	US-181	2015-05-01	may	35	M	99	1	0	0	0	0	1	1	0	0	0	0	US	No GNDC	No growth									Yes
1	US-182	2015-05-01	may	25	M	99	3	0	0	0	0	1	1	0	0	0	0	US	GNDC	NG	R	R	R	S	S	S	R	S	Yes
1	US-183	2015-05-01	may	22	M	99	4	0	0	0	0	1	1	0	0	0	0	US	GNDC	NG	R	R	R	S	S	S	R	S	Yes	Yes					Yes
1	US-184	2015-05-01	may	20	M	99	2	0	0	0	0	1	1	0	0	0	0	US	GNDC	NG	R	R	R	S	S	S	R	S	Yes
1	US-185	2015-05-01	may	46	M	99	1	0	0	0	0	1	1	0	0	0	0	US	GNDC	NG	R	R	R	S	S	S	R	S	Yes
1	US-186	2015-05-01	may	24	M	99	2	0	0	0	0	1	1	0	0	0	0	US	GNDC	NG	R	R	R	S	S	S	R	S	Yes
1	US-187	2015-05-01	may	28	M	99	2	0	0	0	0	1	1	0	0	0	0	US	GNDC	NG	R	R	R	S	S	S	R	S	Yes
1	US-188	2015-05-01	may	24	M	99	4	0	0	0	0	1	1	0	0	0	0	US	GNDC	NG	R	R	R	S	S	S	R	S	Yes
1	US-189	2015-05-01	may	30	M	99		0	0	0	0	1	1	0	0	0	0	US	GNDC	NG	R	R	R	S	S	S	R	S	Yes
1	US-190	2015-05-01	may	35	M	99	2	0	0	0	0	1	1	0	0	0	0	US	GNDC	NG	R	R	R	S	S	S	R	S	Yes
1	US-191	2015-05-01	may	44	M	99	2	0	0	0	0	1	1	0	0	0	0	US	GNDC	NG	R	R	R	S	S	S	R	S	Yes
1	US-192	2015-05-01	may	28	M	99	2	0	0	0	0	1	1	0	0	0	0	US	No GNDC	No growth									Yes
1	US-193	2015-05-01	may	27	M	99	2	0	0	0	0	1	1	0	0	0	0	US	No GNDC	No growth									Yes
1	US-195	2015-05-01	may	27	M	2	1	1	0	1	1	1	1	0	0	0	0	US	GNDC	NG	R	R	R	S	S	S	R	S	Yes
1	US-196	2015-05-01	may	24	M	99	2	0	0	0	0	1	1	0	0	0	0	US	GNDC	NG	R	R	R	S	S	S	R	S	Yes
1	US-197	2015-05-01	may	22	M	1	7	1	0	0	0	1	1	0	0	0	0	US	GNDC	NG	R	R	R	S	S	S	R	S	Yes
1	US-198	2015-05-01	may	31	M	99	2	0	0	0	0	1	1	0	0	0	0	US	No GNDC	No growth									Yes
1	US-199	2015-05-01	may	25	M	99	2	0	0	0	0	1	1	0	0	0	0	US	GNDC	NG	R	R	R	S	S	S	R	S	Yes
1	US-200	2015-05-01	may	45	M	99	1	0	0	0	0	1	1	0	0	0	0	US	GNDC	NG	R	R	R	S	S	S	R	S	Yes	Yes					Yes
1	US-201	2015-05-01	may	22	M	99	1	0	0	0	0	1	1	0	0	0	0	US	GNDC	NG	R	R	R	S	S	S	R	S	Yes	Yes					Yes
1	US-202	2015-05-01	may	26	M	99	1	0	0	0	0	1	1	0	0	0	0	US	No GNDC	No growth									Yes
1	US-203	2015-05-01	may	37	M	99	2	0	0	0	0	1	1	0	0	0	0	US	GNDC	NG	R	R	R	S	S	S	R	S	Yes
1	US-204	2015-05-01	may	27	M	99	2	0	0	0	0	1	1	0	0	0	0	US	GNDC	NG	R	R	R	S	S	S	R	S	Yes
1	US-205	2015-05-01	may	40	M	99	2	0	0	0	0	1	1	0	0	0	0	US	GNDC	NG	R	R	R	S	S	S	R	S	Yes
1	US-206	2015-05-01	may	34	F	99	2	0	0	0	0	1	1	0	0	0	0	US	No GNDC	No growth									Yes
1	US-207	2015-05-01	may	38	M	99	2	0	0	0	0	1	1	0	0	0	0	US	GNDC	NG	R	R	R	S	S	S	R	S	Yes
1	US-208	2015-05-01	may	36	M	99	2	0	0	0	0	1	1	0	0	0	0	US	No GNDC	No growth									Yes
1	US-209	2015-06-01	jun	30	M	99	2	0	0	0	0	1	1	0	0	0	0	US	No GNDC	No growth									Yes
1	US-210	2015-06-01	jun	23	M	99	4	0	0	0	0	1	1	0	0	0	0	US	No GNDC	No growth									Yes
1	US-211	2015-06-01	jun	28	M	99	2	0	0	0	0	1	1	0	0	0	0	US	No GNDC	No growth									Yes
1	US-212	2015-06-01	jun	24	M	99	2	0	0	0	0	1	1	0	0	0	0	US	GNDC	NG	R	R	R	S	S	S	R	S	Yes
1	US-213	2015-06-01	jun	24	M	99	2	0	0	0	0	1	1	0	0	0	0	US	No GNDC	No growth									Yes
1	US-214	2015-06-01	jun	27	M	99	Tourist guide	0	0	0	0	1	1	0	0	0	0	US	No GNDC	No growth									Yes
1	US-215	2015-06-01	jun	31	M	99	3	0	0	0	0	1	1	0	0	0	0	US	GNDC	NG	R	R	R	S	S	S	R	S	Yes
1	US-216	2015-06-01	jun	16	M	99	4	0	0	0	0	1	1	0	0	0	0	US	GNDC	NG	R	R	R	S	S	S	R	S	Yes
1	US-217	2015-06-01	jun	29	M	99	2	0	0	0	0	1	1	0	0	0	0	US	No GNDC	No growth									Yes
1	US-219	2015-06-01	jun	20	M	99	2	0	0	0	0	1	1	0	0	0	0	US	GNDC	NG	R	R	R	S	S	S	R	S	Yes
1	US-220	2015-06-01	jun	33	M	99	2	0	0	0	0	1	1	0	0	0	0	US	No GNDC	No growth									Yes
1	US-221	2015-06-01	jun	40	M	99	1	0	0	0	0	1	1	0	0	0	0	US	GNDC	NG	R	R	R	S	S	S	R	S	Yes
1	US-222	2015-06-01	jun	21	M	99	2	0	0	0	0	1	1	0	0	0	0	US	GNDC	NG	R	R	R	S	S	S	R	S	Yes
1	US-223	2015-06-01	jun	55	M	99	1	0	0	0	0	1	1	0	0	0	0	US	No GNDC	No growth									Yes
1	US-225	2015-06-01	jun	20	M	99	2	0	0	0	0	1	1	0	0	0	0	US	No GNDC	No growth									Yes
1	US-227	2015-06-01	jun	31	M	1	2	1	0	1	1	1	1	0	0	0	0	US	GNDC	NG	R	R	R	S	S	S	R	S	Yes	Yes					Yes
1	US-228	2015-06-01	jun	33	M	99	2	0	0	0	0	1	1	0	0	0	0	US	No GNDC	No growth									Yes
1	US-229	2015-06-01	jun	26	M	99	1	0	0	0	0	1	1	0	0	0	0	US	GNDC	NG	R	R	R	S	S	S	R	S	Yes
1	US-230	2015-06-01	jun	30	M	1	2	1	0	0	0	1	1	0	0	0	0	US	GNDC	NG	R	R	R	S	S	S	R	S	Yes
1	US-231	2015-06-01	jun	21	M	2	3	1	0	0	0	1	1	0	0	0	0	US	GNDC	NG	R	R	R	S	S	S	R	S	Yes
1	US-233	2015-06-01	jun	34	M	99	2	0	0	0	0	1	1	0	0	0	0	US	GNDC	NG	R	R	R	S	S	S	R	S	Yes
1	US-234	2015-06-01	jun	28	M	99	2	0	0	0	0	1	1	0	0	0	0	US	GNDC	NG	R	R	R	S	S	S	R	S	Yes
1	US-235	2015-06-01	jun	28	M	2	1	1	0	1	1	1	1	0	0	0	0	US	GNDC	NG	R	R	R	S	S	S	R	S	Yes	Yes					Yes
1	US-237	2015-06-01	jun	32	M	99	2	0	0	0	0	1	1	0	0	0	0	US	GNDC	NG	R	R	R	S	S	S	R	S	Yes	Yes					Yes
1	US-238	2015-06-01	jun	28	M	2		1	0	0	0	1	1	0	0	0	0	US	GNDC	NG	R	R	R	S	S	S	R	S	Yes	Yes					Yes
1	US-240	2015-06-01	jun	40	M	99	2	0	0	0	0	1	1	0	0	0	0	US	GNDC	NG	R	R	R	S	S	S	R	S	Yes
1	US-241	2015-06-01	jun	23	M	2	2	1	0	1	1	1	1	0	0	0	0	US	GNDC	NG	R	R	R	S	S	S	R	S	Yes
1	US-242	2015-06-01	jun	34	M	99	2	0	0	0	0	1	1	0	0	0	0	US	GNDC	NG	R	R	R	S	S	S	R	S	Yes	Yes					Yes
1	US-243	2015-06-01	jun	28	M	99	2	0	0	0	0	1	1	0	0	0	0	US	GNDC	NG	R	R	R	S	S	S	R	S	Yes
1	US-244	2015-06-01	jun	25	M	99	4	0	0	0	0	1	1	0	0	0	0	US	GNDC	NG	R	R	R	S	S	S	R	S	Yes	Yes					Yes
1	US-245	2015-06-01	jun	20	M	2	Monk	0	0	0	0	1	1	0	0	0	0	US	GNDC	NG	R	R	R	S	S	S	R	S	Yes	Yes					Yes
1	US-246	2015-06-01	jun	30	M	99	2	0	0	0	0	1	1	0	0	0	0	US	GNDC	NG	R	R	R	S	S	S	R	S	Yes
1	US-247	2015-06-01	jun	27	M	2	Monk	1	0	0	0	1	1	0	0	0	0	US	GNDC	NG	R	R	R	S	S	S	R	S	Yes
1	US-248	2015-06-01	jun	23	M	2	Tourist guide	1	0	1	1	1	1	0	0	0	0	US	GNDC	NG	R	R	R	S	S	S	R	S	Yes	Yes					Yes
1	US-249	2015-06-01	jun	31	M	99	Monk	0	0	0	0	1	1	0	0	0	0	US	GNDC	NG	R	R	R	S	S	S	R	S	Yes	Yes					Yes
1	US-251	2015-07-01	jul	26	M	2	1	1	0	0	0	1	1	0	0	0	0	US	GNDC	NG	R	R	R	S	S	S	R	S	Yes
1	US-252	2015-07-01	jul	27	M	2	2	1	0	0	0	1	1	0	0	0	0	US	GNDC	NG	R	R	R	S	S	S	R	S	Yes	Yes					Yes
1	US-253	2015-07-01	jul	20	M	2	4	1	0	0	0	1	1	0	0	0	0	US	GNDC	NG	R	R	R	S	S	S	R	S	Yes	Yes					Yes
1	US-254	2015-07-01	jul	24	F	99		0	0	0	0	1	1	0	0	0	0	US	No GNDC	No growth									Yes
1	US-255	2015-07-01	jul	26	M	2	Tourist guide	1	0	1	1	1	1	0	0	0	0	US	GNDC	NG	R	R	R	S	S	S	R	S	Yes	Yes					Yes
1	US-257	2015-07-01	jul	42	M	1	2	1	0	1	1	1	1	0	0	0	0	US	GNDC	NG	R	R	R	S	S	S	R	S	Yes	Yes					Yes
1	US-258	2015-07-01	jul	16	M	99		0	0	0	0	1	1	0	0	0	0	US	GNDC	NG	R	R	R	S	S	S	R	S	Yes
1	US-259	2015-07-01	jul	28	M	1	2	1	0	0	0	1	1	0	0	0	0	US	GNDC	NG	R	R	R	S	S	S	R	S	Yes
1	US-260	2015-07-01	jul	34	M	1	3	1	0	1	1	1	1	0	0	0	0	US	No GNDC	No growth									Yes
1	US-261	2015-07-01	jul	25	M	2	2	0	0	0	0	1	1	0	0	0	0	US	GNDC	NG	R	R	R	S	S	S	R	S	Yes
1	US-262	2015-07-01	jul	24	M	99	4	0	0	0	0	1	1	0	0	0	0	US	No GNDC	No growth									Yes
1	US-263	2015-07-01	jul	47	M	1	2	1	0	1	1	1	1	0	0	0	0	US	GNDC	NG	R	R	R	S	S	S	R	S	Yes	Yes					Yes
1	US-264	2015-07-01	jul	39	M	3	3	1	0	1	1	1	1	0	0	0	0	US	No GNDC	No growth									Yes
1	US-265	2015-07-01	jul	42	M	1	2	1	0	0	0	1	1	0	0	0	0	US	GNDC	NG	R	R	R	S	S	S	R	S	Yes	Yes					Yes
1	US-266	2015-07-01	jul	32	M	99	2	0	0	0	0	1	1	0	0	0	0	US	GNDC	NG	R	R	R	S	S	S	R	S	Yes
1	US-267	2015-07-01	jul	32	M	1	3	1	0	0	0	1	1	0	0	0	0	US	GNDC	NG	R	R	R	S	S	S	R	S	Yes	Yes					Yes
1	US-268	2015-07-01	jul	38	M	99	1	0	0	0	0	1	1	0	0	0	0	US	No GNDC	No growth									Yes
1	US-269	2015-07-01	jul	26	M	99	2	0	0	0	0	1	1	0	0	0	0	US	GNDC	NG	R	R	R	S	S	S	R	S	Yes
1	US-270	2015-07-01	jul	36	M	99	3	0	0	0	0	1	1	0	0	0	0	US	GNDC	NG	R	R	R	S	S	S	R	S	Yes
1	US-271	2015-07-01	jul	42	M	1	7	1	0	0	0	1	1	0	0	0	0	US	No GNDC	No growth									Yes
1	US-272	2015-07-01	jul	28	M	99	2	0	0	0	0	1	1	0	0	0	0	US	GNDC	NG	R	R	R	S	S	S	R	S	Yes
1	US-273	2015-07-01	jul	36	M	1	2	0	0	1	1	1	1	0	0	0	0	US	GNDC	NG	R	R	R	S	S	S	R	S	Yes	Yes					Yes
1	US-274	2015-07-01	jul	24	M	99	2	0	0	0	0	1	1	0	0	0	0	US	GNDC	NG	R	R	R	S	S	S	R	S	Yes
1	US-275	2015-07-01	jul	33	M	1	2	0	0	1	1	1	1	0	0	0	0	US	GNDC	NG	R	R	R	S	S	S	R	S	Yes	Yes					Yes
1	US-276	2015-07-01	jul	23	M	2	Tourist guide	1	0	0	0	1	1	0	0	0	0	US	GNDC	NG	R	R	R	S	S	S	R	S	Yes	Yes					Yes
1	US-277	2015-07-01	jul	34	M	2	Monk	1	0	0	0	1	1	0	0	0	0	US	GNDC	NG	R	R	R	S	S	S	R	S	Yes
1	US-278	2015-07-01	jul	23	M	99	2	0	0	0	0	1	1	0	0	0	0	US	GNDC	NG	R	R	R	S	S	S	R	S	Yes
1	US-279	2015-07-01	jul	2	M	99		0	0	0	0	1	1	0	0	0	0	US	No GNDC	No growth									Yes
1	US-281	2015-07-01	jul	32	M	2	Tourist guide	0	0	0	0	1	1	0	0	0	0	US	GNDC	NG	R	R	R	S	S	S	R	S	Yes	Yes					Yes
1	US-282	2015-07-01	jul	45	M	1	1	0	0	0	0	1	1	0	0	0	0	US	GNDC	NG	R	R	R	S	S	S	R	S	Yes
1	US-283	2015-07-01	jul	27	M	99	3	0	0	0	0	1	1	0	0	0	0	US	No GNDC	No growth									Yes
1	US-284	2015-07-01	jul	21	M	99	3	0	0	0	0	1	1	0	0	0	0	US	GNDC	NG									Yes
1	US-285	2015-07-01	jul	40	M	99	2	0	0	0	0	1	1	0	0	0	0	US	GNDC	NG									Yes
1	US-286	2015-07-01	jul	32	M	1	3	1	0	1	1	1	1	0	0	0	0	US	No GNDC	No growth									Yes
1	US-287	2015-07-01	jul	33	M	99	2	0	0	0	0	1	1	0	0	0	0	US	No GNDC	No growth									Yes						Yes
1	US-288	2015-07-01	jul	48	F	99	2	0	0	0	0	1	1	0	0	0	0	HVS	GNDC	NG	R	R	R	S	S	S	R	S	Yes
1	US-289	2015-07-01	jul	28	M	99	2	0	0	0	0	1	1	0	0	0	0	US	No GNDC	No growth									Yes
1	US-290	2015-07-01	jul	28	M	99	3	0	0	0	0	1	1	0	0	0	0	US	No GNDC	No growth									Yes
1	US-291	2015-08-01	aug	28	M	99	2	0	0	0	0	1	1	0	0	0	0	US	No GNDC	No growth									Yes
1	US-292	2015-08-01	aug	22	M	99	1	0	0	0	0	1	1	0	0	0	0	US	No GNDC	No growth									Yes
1	US-293	2015-08-01	aug	25	M	99	1	0	0	0	0	1	1	0	0	0	0	US	No GNDC	No growth									Yes
1	US-294	2015-08-01	aug	25	M	99	3	0	0	0	0	1	1	0	0	0	0	US	No GNDC	No growth									Yes
1	US-295	2015-08-01	aug	34	M	99	3	0	0	0	0	1	1	0	0	0	0	US	GNDC	NG									Yes
1	US-296	2015-08-01	aug	23	M	2	Tourist guide	1	0	1	1	1	1	0	0	0	0	US	No GNDC	No growth									Yes
1	US-297	2015-08-01	aug	23	M	99	4	0	0	0	0	1	1	0	0	0	0	US	No GNDC	No growth									Yes
1	US-298	2015-08-01	aug	22	M	99	4	0	0	0	0	1	1	0	0	0	0	US	GNDC	NG	R	R	R	S	S	S	R	S	Yes
1	US-299	2015-08-01	aug	24	M	99	4	0	0	0	0	1	1	0	0	0	0	US	No GNDC	No growth									Yes
1	US-300	2015-08-01	aug	36	M	99	2	0	0	0	0	1	1	0	0	0	0	US	GNDC	NG	R	R	R	S	S	S	R	S	Yes						Y
1	US-301	2015-08-01	aug	26	M	99	1	0	0	0	0	1	1	0	0	0	0	US	No GNDC	No growth									Yes
1	US-302	2015-08-01	aug	34	M	99	2	0	0	0	0	1	1	0	0	0	0	US	No GNDC	No growth									Yes
1	US-303	2015-08-01	aug	27	M	2	Tourist guide	0	0	0	0	1	1	0	0	0	0	US	GNDC	NG	R	R	R	S	S	S	R	S	Yes	Yes					Yes
1	US-305	2015-08-01	aug	22	M	2	3	1	0	0	0	1	1	0	0	0	0	US	GNDC	NG	R	R	R	S	S	S	R	S	Yes	Yes					Yes
1	US-306	2015-08-01	aug	32	M	99	3	0	0	0	0	1	1	0	0	0	0	US	GNDC	NG	R	R	R	S	S	S	R	S	Yes
1	US-307	2015-08-01	aug	26	M	99	2	1	0	0	0	1	1	0	0	0	0	US	GNDC	NG	R	R	R	S	S	S	R	S	Yes	Yes					Yes
1	US-308	2015-08-01	aug	4	M	99		0	0	0	0	1	1	0	0	0	0	US	No GNDC	No growth									Yes
1	US-309	2015-08-01	aug	24	M	2	Tourist guide	1	0	0	0	1	1	0	0	0	0	US	GNDC	NG	R	R	R	S	S	S	R	S	Yes	Yes					Yes
1	US-310	2015-08-01	aug	27	M	2	2	1	0	0	0	1	1	0	0	0	0	US	GNDC	NG	R	R	R	S	S	S	R	S	Yes	Yes					Yes
1	US-311	2015-08-01	aug	29	M	1	2	1	0	1	1	1	1	0	0	0	0	US	No GNDC	No growth									Yes
1	US-312	2015-08-01	aug	37	M	1	3	1	0	1	1	1	1	0	0	0	0	US	GNDC	NG	R	R	R	S	S	S	R	S	Yes	Yes					Yes
1	US-313	2015-08-01	aug	40	M	1	7	1	0	0	0	1	1	0	0	0	0	US	GNDC	NG	R	R	R	S	S	S	R	S	Yes
1	US-314	2015-08-01	aug	29	M	2	2	1	0	1	1	1	1	0	0	0	0	US	GNDC	NG	R	R	R	S	S	S	R	S	Yes	Yes					Yes
1	US-315	2015-08-01	aug	25	M	2	3	1	0	0	0	1	1	0	0	0	0	US	GNDC	NG	R	R	R	S	S	S	R	S	Yes	Yes					Yes
1	US-316	2015-08-01	aug	24	M	2	3	1	0	0	0	1	1	0	0	0	0	US	GNDC	NG	R	R	R	S	S	S	R	S	Yes	Yes					Yes
1	US-317	2015-08-01	aug	24	M	2	4	1	0	0	0	1	1	0	0	0	0	US	GNDC	NG	R	R	R	S	S	S	R	S	Yes	Yes					Yes
1	US-318	2015-08-01	aug	25	M	2	4	1	0	0	0	1	1	0	0	0	0	US	GNDC	NG	R	R	R	S	S	S	R	S	Yes	Yes					Yes
1	US-319	2015-08-01	aug	24	M	2	2	1	0	0	0	1	1	0	0	0	0	US	GNDC	NG	R	R	R	S	S	S	R	S	Yes	Yes					Yes
1	US-320	2015-08-01	aug	29	F	99		0	0	0	0	1	1	0	0	0	0	US	No GNDC	No growth									Yes
1	US-321	2015-08-01	aug	30	M	99	3	0	0	0	0	1	1	0	0	0	0	US	GNDC	NG	R	R	R	S	S	S	R	S	Yes
1	US-322	2015-08-01	aug	34	M	1	7	1	0	1	1	1	1	0	0	0	0	US	GNDC	NG	R	R	R	S	S	S	R	S	Yes	Yes					Yes
1	US-323	2015-08-01	aug	26	M	2	2	1	0	1	1	1	1	0	0	0	0	US	GNDC	NG	R	R	R	S	S	S	R	S	Yes	Yes					Yes
1	US-324	2015-08-01	aug	31	M	1	2	1	0	1	1	1	1	0	0	0	0	US	No GNDC	No growth									Yes
1	US-325	2015-08-01	aug	42	M	1	3	1	0	0	0	1	1	0	0	0	0	US	GNDC	NG	R	R	R	S	S	S	R	S	Yes	Yes					Yes
1	US-326	2015-08-01	aug	20	M	2	2	1	0	0	0	1	1	0	0	0	0	US	GNDC	NG	R	R	R	S	S	S	R	S	Yes	Yes					Yes
1	US-327	2015-08-01	aug	33	M	1	2	1	0	0	0	1	1	0	0	0	0	US	GNDC	NG	R	R	R	S	S	S	R	S	Yes	Yes					Yes
1	US-329	2015-08-01	aug	30	M	99	2	0	0	0	0	1	1	0	0	0	0	US	GNDC	NG	R	R	R	S	S	S	R	S	Yes
1	US-330	2015-08-01	aug	26	M	99	2	0	0	0	0	1	1	0	0	0	0	US	GNDC	NG	R	R	R	S	S	S	R	S	Yes	Yes					Yes
1	US-331	2015-08-01	aug	26	M	99	3	0	0	0	0	1	1	0	0	0	0	US	No GNDC	No growth									Yes
1	US-332	2015-08-01	aug	19	M	2	2	1	0	0	0	1	1	0	0	0	0	US	GNDC	NG	R	R	R	S	S	S	R	S	Yes	Yes					Yes
1	US-333	2015-08-01	aug	27	M	99	2	0	0	0	0	1	1	0	0	0	0	US	No GNDC	No growth									Yes
1	US-334	2015-08-01	aug	21	M	99	1	0	0	0	0	1	1	0	0	0	0	US	No GNDC	No growth									Yes
1	US-335	2015-08-01	aug	58	M	99	1	0	0	0	0	1	1	0	0	0	0	US	No GNDC	No growth									Yes
1	US-336	2015-08-01	aug	8	F	99		0	0	0	0	1	1	0	0	0	0	US	No GNDC	No growth									Yes
1	US-337	2015-08-01	aug	26	M	99	2	0	0	0	0	1	1	0	0	0	0	US	GNDC	NG	R	R	R	S	S	S	R	S	Yes
1	US-338	2015-08-01	aug	25	M	1	2	1	0	0	0	1	1	0	0	0	0	US	GNDC	NG	R	R	R	S	S	S	R	S	Yes	Yes					Yes
1	US-339	2015-08-01	aug	25	M	99	2	0	0	0	0	1	1	0	0	0	0	US	GNDC	NG	R	R	R	S	S	S	R	S	Yes
1	US-340	2015-09-01	sept	24	M	2	2	1	0	0	0	1	1	0	0	0	0	US	GNDC	NG	R	R	R	S	S	S	R	S	Yes	Yes					Yes
1	US-341	2015-09-01	sept	28	M	99	2	0	0	0	0	1	1	0	0	0	0	US	GNDC	NG	R	R	R	S	S	S	R	S	Yes
1	US-342	2015-09-01	sept	28	M	1	2	1	0	0	0	1	1	0	0	0	0	US	GNDC	NG	R	R	R	S	S	S	R	S	Yes	Yes					Yes
1	US-343	2015-09-01	sept	35	M	1	3	1	0	1	1	1	1	0	0	0	0	US	GNDC	NG	R	R	R	S	S	S	R	S	Yes	Yes					Yes
1	US-344	2015-09-01	sept	23	M	1	Monk	1	0	1	1	1	1	0	0	0	0	US	GNDC	NG	R	R	R	S	S	S	R	S	Yes	Yes					Yes
1	US-345	2015-09-01	sept	48	M	99	2	0	0	0	0	1	1	0	0	0	0	US	No GNDC	No growth									Yes
1	US-346	2015-09-01	sept	24	M	99	2	0	0	0	0	1	1	0	0	0	0	US	GNDC	NG	R	R	R	S	S	S	R	S	Yes
1	US-347	2015-09-01	sept	21	M	99	2	0	0	0	0	1	1	0	0	0	0	US	GNDC	NG	R	R	R	S	S	S	R	S	Yes
1	US-348	2015-09-01	sept	42	M	99	2	0	0	0	0	1	1	0	0	0	0	US	GNDC	NG	R	R	R	S	S	S	R	S	Yes
1	US-349	2015-09-01	sept	32	M	99	2	0	0	0	0	1	1	0	0	0	0	US	GNDC	NG	R	R	R	S	S	S	R	S	Yes
1	US-350	2015-09-01	sept	20	M	99	1	0	0	0	0	1	1	0	0	0	0	US	GNDC	NG	R	R	R	S	S	S	R	S	Yes
1	US-352	2015-09-01	sept	23	M	1	2	0	0	0	0	1	1	0	0	0	0	US	GNDC	NG	R	R	R	S	S	S	R	S	Yes	Yes					Yes
1	US-353	2015-09-01	sept	40	M	99	Monk	0	0	0	0	1	1	0	0	0	0	US	No GNDC	No growth									Yes
1	US-354	2015-09-01	sept	33	M	99	2	0	0	0	0	1	1	0	0	0	0	US	GNDC	NG	R	R	R	S	S	S	R	S	Yes	Yes					Yes
1	US-355	2015-09-01	sept	28	M	1	2	1	0	1	1	1	1	0	0	0	0	US	GNDC	NG	R	R	R	S	S	S	R	S	Yes	Yes					Yes
1	US-356	2015-09-01	sept	44	M	99	1	0	0	0	0	1	1	0	0	0	0	US	GNDC	NG	R	R	R	S	S	S	R	S	Yes	Yes					Yes
1	US-357	2015-09-01	sept	20	M	99	2	0	0	0	0	1	1	0	0	0	0	US	GNDC	NG	R	R	R	S	S	S	R	S	Yes
1	US-358	2015-09-01	sept	25	M	99	2	0	0	0	0	1	1	0	0	0	0	US	GNDC	NG	R	R	R	S	S	S	R	S	Yes	Yes					Yes
1	US-359	2015-09-01	sept	47	M	1	3	1	0	1	1	1	1	0	0	0	0	US	GNDC	NG	R	R	R	S	S	S	R	S	Yes
1	US-360	2015-09-01	sept	21	M	99	2	0	0	0	0	1	1	0	0	0	0	US											Yes
1	US-361	2015-09-01	sept	24	M	2	7	1	0	0	0	1	1	0	0	0	0	US	GNDC	NG	R	R	R	S	S	S	R	S	Yes	Yes					Yes
1	US-362	2015-09-01	sept	27	M	99	Tourist guide	0	0	0	0	1	1	0	0	0	0	US	No GNDC	No growth									Yes
1	US-363	2015-09-01	sept	17	M	99	1	0	0	0	0	1	1	0	0	0	0	US	No GNDC	No growth									Yes
1	US-364	2015-09-01	sept	26	M	99	2	0	0	0	0	1	1	0	0	0	0	US	GNDC	NG	R	R	R	S	S	S	R	S	Yes
1	US-365	2015-09-01	sept	12	M	99	3	0	0	0	0	1	1	0	0	0	0	US	No GNDC	No growth									Yes
1	US-366	2015-09-01	sept	35	M	1	2	1	0	0	0	1	1	0	0	0	0	US	GNDC	NG	R	R	R	S	S	S	R	S	Yes	Yes					Yes
1	US-367	2015-09-01	sept	26	M	1	3	1	0	0	0	1	1	0	0	0	0	US	GNDC	NG	R	R	R	S	S	S	R	S	Yes	Yes					Yes
1	US-368	2015-09-01	sept	27	M	99		0	0	0	0	1	1	0	0	0	0	US	No GNDC	No growth									Yes
1	US-369	2015-09-01	sept	23	M	2	4	1	0	0	0	1	1	0	0	0	0	US	GNDC	NG	R	R	R	S	S	S	R	S	Yes
1	US-370	2015-09-01	sept	27	M	1	3	0	0	0	0	1	1	0	0	0	0	US	GNDC	NG	R	R	R	S	S	S	R	S	Yes	Yes					Yes
1	US-371	2015-09-01	sept	35	M	1	3	1	0	0	0	1	1	0	0	0	0	US	GNDC	NG	R	R	R	S	S	S	R	S	Yes	Yes					Yes
1	US-372	2015-09-01	sept	22	M	99	2	0	0	0	0	1	1	0	0	0	0	US	No GNDC	No growth									Yes
1	US-373	2015-09-01	sept	31	M	99	Tourist guide	0	0	0	0	1	1	0	0	0	0	US	No GNDC	No growth									Yes
1	US-374	2015-09-01	sept	27	M	2	3	1	0	1	1	1	1	0	0	0	0	US	GNDC	NG	R	R	R	S	S	S	R	S	Yes	Yes					Yes
1	US-375	2015-09-01	sept	28	M	2	Monk	0	0	0	1	1	1	0	0	0	0	US	GNDC	NG	R	R	R	S	S	S	R	S	Yes	Yes					Yes
1	US-376	2015-09-01	sept	28	M	99	2	0	0	0	0	1	1	0	0	0	0	US	GNDC	NG	R	R	R	S	S	S	R	S	Yes	Yes					Yes
1	US-377	2015-09-01	sept	36	M	1	2	1	0	0	0	1	1	0	0	0	0	US	GNDC	NG	R	R	R	S	S	S	R	S	Yes	Yes					Yes
1	US-378	2015-09-01	sept	30	M	2	Monk	1	0	1	1	1	1	0	0	0	0	US	GNDC	NG	R	R	R	S	S	S	R	S	Yes	Yes					Yes
1	US-379	2015-09-01	sept	29	M	99	2	0	0	0	0	1	1	0	0	0	0	US	GNDC	NG	R	R	R	S	S	S	R	S	Yes
1	US-380	2015-09-01	sept	30	M	99	1	0	0	0	0	1	1	0	0	0	0	US	GNDC	NG	R	R	R	S	S	S	R	S	Yes
1	US-381	2015-09-01	sept	23	M	2	4	1	0	0	0	1	1	0	0	0	0	US	GNDC	NG	R	R	R	S	S	S	R	S	Yes	Yes					Yes
1	US-382	2015-09-01	sept	25	M	2	2	1	0	0	0	1	1	0	0	0	0	US	GNDC	NG	R	R	R	S	S	S	R	S	Yes	Yes					Yes
1	US-383	2015-10-01	oct	30	M	2	Monk	0	0	0	0	1	1	0	0	0	0	US	GNDC	NG	R	R	R	S	S	S	R	S	Yes	Yes					Yes
1	US-384	2015-10-01	oct	43	M	1	2	1	0	1	1	1	1	0	0	0	0	US	No GNDC	No growth									Yes
1	US-385	2015-10-01	oct	23	M	99	2	0	0	0	0	1	1	0	0	0	0	US	GNDC	NG	R	R	R	S	S	S	R	S	Yes	Yes					Yes
1	US-386	2015-10-01	oct	20	M	99	2	0	0	0	0	1	1	0	0	0	0	US	No GNDC	No growth									Yes
1	US-387	2015-10-01	oct	30	M	99	2	0	0	0	0	1	1	0	0	0	0	US	GNDC	NG	R	R	R	S	S	S	R	S	Yes
1	US-388	2015-10-01	oct	24	M	99	4	0	0	0	0	1	1	0	0	0	0	US	GNDC	NG	R	R	R	S	S	S	R	S	Yes
1	US-389	2015-10-01	oct	29	M	99	2	0	0	0	0	1	1	0	0	0	0	US	GNDC	NG	R	R	R	S	S	S	R	S	Yes	Yes					Yes
1	US-390	2015-10-01	oct	43	M	99		0	0	0	0	1	1	0	0	0	0	US	GNDC	NG	R	R	R	S	S	S	R	S	Yes
1	US-391	2015-10-01	oct	31	M	99	2	0	0	0	0	1	1	0	0	0	0	US	No GNDC	No growth									Yes
1	US-392	2015-10-01	oct	25	M	99	2	0	0	0	0	1	1	0	0	0	0	US	No GNDC	No growth									Yes
1	US-394	2015-10-01	oct	25	M	2	2	1	0	0	0	1	1	0	0	0	0	US	GNDC	NG	R	R	R	S	S	S	R	S	Yes	Yes					Yes
1	US-395	2015-10-01	oct	26	M	2	2	1	0	0	0	1	1	0	0	0	0	US	GNDC	NG	R	R	R	S	S	S	R	S	Yes	Yes					Yes
1	US-396	2015-10-01	oct	20	M	1	2	1	0	1	1	1	1	0	0	0	0	US	GNDC	NG	R	R	R	S	S	S	R	S	Yes	Yes					Yes
1	US-397	2015-10-01	oct	25	M	99	2	0	0	0	0	1	1	0	0	0	0	US	GNDC	NG	R	R	R	S	S	S	R	S	Yes
1	US-398	2015-10-01	oct	29	M	99		0	0	0	0	1	1	0	0	0	0	US	No GNDC	No growth									Yes
1	US-400	2015-10-01	oct	20	M	2	5	1	0	0	0	1	1	0	0	0	0	US	GNDC	NG	R	R	R	S	S	S	R	S	Yes	Yes					Yes
1	US-401	2015-10-01	oct	31	M	2	1	1	0	0	0	1	1	0	0	0	0	US	GNDC	NG	R	R	R	S	S	S	R	S	Yes
1	US-402	2015-10-01	oct	35	M	1	2	1	0	1	1	1	1	0	0	0	0	US	GNDC	NG	R	R	R	S	S	S	R	S	Yes
1	US-404	2015-10-01	oct	38	M	99	7	0	0	0	0	1	1	0	0	0	0	US	GNDC	NG	R	R	R	S	S	S	R	S	Yes						Yes
1	US-405	2015-10-01	oct	25	M	99	1	0	0	0	0	1	1	0	0	0	0	US	GNDC	NG	R	R	R	S	S	S	R	S	Yes						Yes
1	US-407	2015-10-01	oct	20	M	99	2	0	0	0	0	1	1	0	0	0	0	US	GNDC	NG	S	R	R	S	S	S	R	S	Yes						Yes
1	US-408	2015-10-01	oct	30	F	99		0	0	0	0	1	1	0	0	0	0	US	No GNDC	No growth									Yes
1	US-409	2015-10-01	oct	31	M	99	2	0	0	0	0	1	1	0	0	0	0	US	GNDC	NG	S	R	R	S	S	S	R	S	Yes
1	US-410	2015-10-01	oct	24	M	99	2	0	0	0	0	1	1	0	0	0	0	US	GNDC	NG	R	R	R	S	S	S	R	S	Yes						Yes
1	US-411	2015-10-01	oct	19	M	99	2	0	0	0	0	1	1	0	0	0	0	US	GNDC	NG	R	R	R	S	S	S	R	S	Yes						Yes
1	US-412	2015-10-01	oct	23	M	99	2	0	0	0	0	1	1	0	0	0	0	US	GNDC	NG	R	R	R	S	S	S	R		Yes
1	US-413	2015-10-01	oct	3	F	99	2	0	0	0	0	1	1	0	0	0	0	HVS	No GNDC	No growth									Yes
1	US-414	2015-10-01	oct	23	M	2	5	1	0	0	0	1	1	0	0	0	0	US	GNDC	NG	S	R	R	S	S	S	R	S	Yes
1	US-415	2015-10-01	oct	32	M	99	2	0	0	0	0	1	1	0	0	0	0	US	No GNDC	No growth									Yes
1	US-416	2015-11-01	nov	32	M	2	Monk	0	0	0	0	1	1	0	0	0	0	US	GNDC	NG	S	R	R	S	S	S	R	S	Yes
1	US-418	2015-11-01	nov	43	M	1	2	1	0	0	0	1	1	0	0	0	0	US	GNDC	No growth	S	R	R	S	S	S	R	S	Yes
1	US-419	2015-11-01	nov	21	M	99	2	0	0	0	0	1	1	0	0	0	0	US	No GNDC	No growth									Yes
1	US-422	2015-11-01	nov	28	M	99	1	0	0	0	0	1	1	0	0	0	0	US	No GNDC	No growth									Yes
1	US-423	2015-11-01	nov	33	M	99	2	0	0	0	0	1	1	0	0	0	0	US	No GNDC	No growth									Yes
1	US-424	2015-11-01	nov	25	M	99	1	0	0	0	0	1	1	0	0	0	0	US	GNDC	NG	R	R	R	S	S	S	R	S	Yes
1	US-425	2015-11-01	nov	27	M	99	2	0	0	0	0	1	1	0	0	0	0	US	GNDC	NG	R	R	R	S	S	S	R	S	Yes	Yes					Yes
1	US-426	2015-11-01	nov	23	M	1	2	1	0	0	0	1	1	0	0	0	0	US	GNDC	NG	S	R	R	S	S	S	R	S	Yes						Yes
1	US-427	2015-11-01	nov	35	M	1	3	1	0	0	0	1	1	0	0	0	0	US	GNDC	NG	R	R	R	S	S	S	R	S	Yes	Yes					Yes
1	US-428	2015-11-01	nov	33	M	99	2	0	0	0	0	1	1	0	0	0	0	US	No GNDC	No growth									Yes
1	US-429	2015-11-01	nov	24	M	99	1	0	0	0	0	1	1	0	0	0	0	US	GNDC	NG	S	R	R	S	S	S	R	S	Yes
1	US-430	2015-11-01	nov	25	M	99	1	0	0	0	0	1	1	0	0	0	0	US	GNDC	NG	R	R	S	S	S	S	R	S	Yes						Yes
1	US-431	2015-11-01	nov	27	M	1	3	1	0	0	0	1	1	0	0	0	0	US	GNDC	NG	S	R	R	S	S	S	R	S	Yes	Yes					Yes
1	US-432	2015-11-01	nov	22	M	2	2	1	0	0	0	1	1	0	0	0	0	US	GNDC	NG	R	R	S	S	S	S	R	S	Yes	Yes					Yes
1	US-433	2015-11-01	nov	25	M	2	2	1	0	1	1	1	1	0	0	0	0	US	GNDC	NG	S	R	R	S	S	S	R	S	Yes						Yes
1	US-434	2015-11-01	nov	30	M	1	2	1	0	1	1	1	1	0	0	0	0	US	GNDC	NG	R	R	R	S	S	S	R	S	Yes
1	US-435	2015-11-01	nov	32	M	1	2	1	0	1	1	1	1	0	0	0	0	US	GNDC	NG	R	R	R	S	S	S	R	S	Yes	Yes
1	US-436	2015-11-01	nov	28	M	99	Tourist guide	0	0	0	0	1	1	0	0	0	0	US	GNDC	NG	R	R	R	S	S	S	R	S	Yes
1	US-437	2015-11-01	nov	26	M	99	2	0	0	0	0	1	1	0	0	0	0	US	No GNDC	No growth									Yes
1	US-438	2015-11-01	nov	27	M	1	2	1	0	0	0	1	1	0	0	0	0	US	GNDC	NG	R	R	R	S	S	S	R	S	Yes
1	US-439	2015-11-01	nov	23	M	99	2	0	0	0	0	1	1	0	0	0	0	US	GNDC	NG	R	R	R	S	S	S	R	S	Yes						Yes
1	US-440	2015-11-01	nov	20	M	2	4	1	0	1	1	1	1	0	0	0	0	US	GNDC	NG	S	R	R	S	S	S	R	S	Yes	Yes					Yes
1	US-441	2015-11-01	nov	25	M	2	4	1	0	1	0	1	1	0	0	0	0	US	GNDC	NG	S	R	R	S	S	S	R	S	Yes	Yes					Yes
1	US-442	2015-11-01	nov	38	M	99	1	0	0	0	0	1	1	0	0	0	0	US	GNDC	NG	S	R	R	S	S	S	R	S	Yes						Yes
1	US-443	2015-11-01	nov	29	M	2	2	1	0	1	1	1	1	0	0	0	0	US	GNDC	NG	S	R	R	S	S	S	R	S	Yes						Yes
1	US-444	2015-11-01	nov	41	M	2	2	1	0	0	0	1	1	0	0	0	0	US	GNDC	NG	R	R	R	S	S	S	R	S	Yes						Yes
1	US-445	2015-11-01	nov	26	M	99	2	0	0	0	0	1	1	0	0	0	0	US	GNDC	NG	S	R	R	S	S	S	R	S	Yes
1	US-446	2015-11-01	nov	27	M	99	2	0	0	0	0	1	1	0	0	0	0	US	No GNDC	No growth									Yes
1	US-447	2015-11-01	nov	33	M	1	2	1	0	0	0	1	1	0	0	0	0	US	GNDC	NG	R	R	S	S	S	S	R	S	Yes						Yes
1	US-448	2015-11-01	nov	30	M	1	2	1	0	0	0	1	1	0	0	0	0	US	GNDC	NG	S	R	R	S	S	S	R	S	Yes						Yes
1	US-449	2015-11-01	nov	26	M	99	1	0	0	0	0	1	1	0	0	0	0	US	GNDC	NG	R	R	S	S	S	S	R	S	Yes
1	US-450	2015-11-01	nov	30	M	99	Tourist guide	0	0	0	0	1	1	0	0	0	0	US	No GNDC	No growth									Yes
1	US-451	2015-11-01	nov	30	M	99	1	0	0	0	0	1	1	0	0	0	0	US	GNDC	NG	R	R	R	S	S	S	R	S	Yes
1	US-452	2015-11-01	nov	43	M	99	7	0	0	0	0	1	1	0	0	0	0	US	GNDC	NG	R	R	R	S	S	S	R	S	Yes	Yes					Yes
1	US-453	2015-11-01	nov	23	M	99	2	0	0	0	0	1	1	0	0	0	0	US	GNDC	NG	S	R	R	S	S	S	R	S	Yes	Yes					Yes
1	US-454	2015-11-01	nov	22	M	99	2	0	0	0	0	1	1	0	0	0	0	US	GNDC	NG	R	R	R	S	S	S	R	S	Yes						Yes
1	US-455	2015-11-01	nov	37	M	99	3	0	0	0	0	1	1	0	0	0	0	US	No GNDC	No growth									Yes
1	US-456	2015-11-01	nov	31	M	99	2	0	0	0	0	1	1	0	0	0	0	US	GNDC	NG	S	R	R	S	S	S	R	S	Yes
1	US-457	2015-11-01	nov	35	M	99	2	0	0	0	0	1	1	0	0	0	0	US	GNDC	NG	R	R	S	S	S	S	R	S	Yes
1	US-458	2015-11-01	nov	23	M	99	2	0	0	0	0	1	1	0	0	0	0	US	No GNDC	No growth									Yes
1	US-459	2015-11-01	nov	33	M	99	2	0	0	0	0	1	1	0	0	0	0	US	No GNDC	No growth									Yes
1	US-460	2015-11-01	nov	26	M	99	2	0	0	0	0	1	1	0	0	0	0	US	No GNDC	No growth									Yes
1	US-461	2015-12-01	nov	26	M	99	2	0	0	0	0	1	1	0	0	0	0	US	GNDC	NG	R	R	R	S	S	S	R	S	Yes
1	US-462	2015-12-01	dec	22	M	2	4	0	0	0	0	1	1	0	0	0	0	US	GNDC	NG	R	R	S	S	S	S	R	S	Yes
1	US-463	2015-12-01	dec	28	M	99	2	0	0	0	0	1	1	0	0	0	0	US	No GNDC	No growth									Yes
1	US-464	2015-12-01	dec	29	M	99	2	0	0	0	0	1	1	0	0	0	0	US	GNDC	NG	R	R	S	S	S	S	R	S	Yes	Yes					Yes
1	US-467	2015-12-01	dec	20	M	99	2	0	0	0	0	1	1	0	0	0	0	US	GNDC	NG	R	R	S	S	S	S	R	S	Yes	Yes					Yes
1	US-468	2015-12-01	dec	24	M	99	Tourist guide	0	0	0	0	1	1	0	0	0	0	US	GNDC	NG	S	R	R	S	S	S	R	S	Yes
1	US-469	2015-12-01	dec	30	M	99	2	0	0	0	0	1	1	0	0	0	0	US	No GNDC	No growth									Yes
1	US-470	2015-12-01	dec	36	M	99	2	0	0	0	0	1	1	0	0	0	0	US	GNDC	NG	S	R	S	S	S	S	R	S	Yes						Yes
1	US-471	2015-12-01	dec	21	M	2	4	0	0	0	0	1	1	0	0	0	0	US	GNDC	NG	R	R	R	S	S	S	R	S	Yes	Yes					Yes
1	US-472	2015-12-01	dec	20	M	99	5	0	0	0	0	1	1	0	0	0	0	US	GNDC	NG	S	R	R	S	S	S	R	S	Yes
1	US-473	2015-12-01	dec	24	M	99	2	0	0	0	0	1	1	0	0	0	0	US	No GNDC	No growth									Yes
1	US-474	2015-12-01	dec	25	M	2	Monk	0	0	0	0	1	1	0	0	0	0	US	GNDC	NG	S	R	R	S	S	S	R	S	Yes
1	US-475	2015-12-01	dec	31	M	99	2	0	0	0	0	1	1	0	0	0	0	US	No GNDC	No growth									Yes
1	US-476	2015-12-01	dec	36	M	99	2	0	0	0	0	1	1	0	0	0	0	US	GNDC	NG	R	R	S	S	S	S	R	S	Yes						Yes
1	US-477	2015-12-01	dec	41	M	99	1	0	0	0	0	1	1	0	0	0	0	US	GNDC	NG	R	R	R	S	S	S	R	S	Yes						Yes
1	US-478	2015-12-01	dec	26	M	99	2	0	0	0	0	1	1	0	0	0	0	US	GNDC	NG	R	R	R	S	S	S	R	S	Yes						Yes
1	US-479	2015-12-01	dec	23	M	2	4	0	0	0	0	1	1	0	0	0	0	US	GNDC	NG	R	R	R	S	S	S	R	S	Yes
1	US-480	2015-12-01	dec	20	M	2	4	0	0	0	0	1	1	0	0	0	0	US	No GNDC	No growth									Yes
1	US-481	2015-12-01	dec	47	M	99	1	0	0	0	0	1	1	0	0	0	0	US	GNDC	NG	R	R	R	S	S	S	R	S	Yes
1	US-482	2015-12-01	dec	24	M	99	2	0	0	0	0	1	1	0	0	0	0	US	GNDC	NG	S	R	R	S	S	S	R	S	Yes
1	US-483	2015-12-01	dec	29	M	99	2	0	0	0	0	1	1	0	0	0	0	US	GNDC	NG	R	R	R	S	S	S	R	S	Yes
1	US-484	2015-12-01	dec	27	M	99	2	0	0	0	0	1	1	0	0	0	0	US	No GNDC	No growth									Yes
1	US-485	2015-12-01	dec	23	M	99	2	0	0	0	0	1	1	0	0	0	0	US	GNDC	NG	R	R	S	S	S	S	R	S	Yes						Yes
1	US-486	2015-12-01	dec	29	M	99	2	0	0	0	0	1	1	0	0	0	0	US	GNDC	NG	R	R	R	S	S	S	R	S	Yes						Yes
1	US-487	2015-12-01	dec	24	M	99	2	0	0	0	0	1	1	0	0	0	0	US	GNDC	NG	R	R	R	S	S	S	R	S	Yes
2	US-01	2015-01-01	jan	28	Male	1	2	1	0	0	0	1	0	0	0	0	0	US	GNDC	NG	R	R	R	S	S	S	R	S	Yes	Yes					Yes
2	US-02	2015-01-01	jan	36	Male	1	7	1	0	1	1	1	0	0	0	0	0	US	GNDC	NG	R	R	R	S	S	S	R	S	Yes	Yes					Yes
2	US-03	2015-01-01	jan	31	Male	1	2	1	0	0	0	1	0	0	0	0	0	US	GNDC	NG	R	R	R	S	S	S	R	S	Yes	Yes					yes
2	US-04	2015-01-01	jan	38	Male	1	2	1	0	1	1	1	1	0	0	0	0	US	GNDC	NG	R	R	S	S	S	S	R	S	Yes	Yes					Yes
2	US-05	2015-01-01	jan	27	Male	2	2	1	0	1	1	1	0	0	0	0	0	US	GNDC	NG	R	R	R	S	S	S	R	S	Yes	Yes					Yes
2	US-06	2015-01-01	jan	25	Male	2	2	1	0	1	1	1	1	0	0	0	0	US	No GNDC	No Growth
2	US-07	2015-02-01	feb	30	Male	3	8	1	0	0	0	1	0	0	0	0	0	US	GNDC	NG	R	R	R	S	S	S	R	S	Yes	Yes					Yes
2	US-08	2015-02-01	feb	21	Male	2	2	1	0	0	0	1	0	0	0	0	0	US	GNDC	NG	R	R	R	S	S	S	R	S	Yes	Yes					Yes
2	US-09	2015-03-01	mar	30	Male	1	7	.	0	0	0	0	0	0	0	0	0	No discharge
2	US-10	2015-03-01	mar	25	Male	3	8	1	0	1	0	1	0	0	0	0	0	US	GNDC	NG	R	R	R	S	S	S	R	S	Yes						Yes
2	US-11	2015-03-01	mar	24	Male	2	2	1	0	1	0	1	0	0	0	0	0	US	GNDC	NG	R	R	R	S	S	S	R	S	Yes	Yes					Yes
2	US-13	2015-03-01	mar	20	Male	2	4	1	0	0	0	0	0	0	0	0	0	No discharge
2	US-14	2015-03-01	mar	26	Male	2	2	1	1	1	1	1	0	0	0	0	0	US	GNDC	NG	R	R	R	S	S	S	R	S	Yes	Yes					Yes
2	US-15	2015-03-01	mar	26	Male	1	3	1	1	1	1	1	0	0	0	0	0	No discharge
2	US-16	2015-04-01	apr	23	Male	2	3	1	1	0	0	1	0	0	0	0	0	US	GNDC	NG	R	R	R	S	S	S	R	S	Yes	Yes					Yes
2	US-17	2015-04-01	apr	25	Male	2	2	1	0	0	0	1	0	0	0	0	0	US	GNDC	NG	R	R	R	S	S	S	R	S	Yes	Yes					Yes
2	US-18	2015-04-01	apr	23	Male	2	2	1	1	0	0	1	0	0	0	0	0	US	GNDC	NG	R	R	R	S	S	S	R	S	Yes						Yes
2	US-19	2015-04-01	apr	27	Male	2	3	1	0	1	1	1	0	0	0	0	0	US	GNDC	NG	R	R	R	S	S	S	R	S	Yes	Yes					Yes
2	US-20	2015-04-01	apr	20	Male	1	2	1	0	0	0	1	0	0	0	0	0	US	No GNDC	No Growth
2	US-21	2015-04-01	apr	18	Male	2	2	1	0	1	1	1	0	0	0	0	0	US	GNDC	NG	R	R	S	S	S	S	R	S	Yes	Yes					Yes
2	US-22	2015-04-01	apr	25	Male	1	1	1	1	1	1	1	0	0	0	0	0	US	GNDC	NG	R	R	R	R	S	S	R	S	Yes						Yes
2	US-23	2015-05-01	may	26	Male	2	2	1	0	0	0	1	0	0	0	0	0	US	GNDC	NG	R	R	R	S	S	S	R	S	Yes						Yes
2	US-24	2015-05-01	may	35	Male	1	3	1	0	0	0	0	0	0	0	0	0	No discharge
2	US-25	2015-05-01	may	24	Male	2	2	1	0	1	1	1	0	0	0	0	0	US	GNDC	NG	R	R	R	S	S	S	R	S	Yes	Yes					Yes
2	US-26	2015-05-01	may	25	Male	2	5	1	1	1	1	1	0	0	0	0	0	US	GNDC	NG	R	R	R	S	S	S	R	S	Yes						Yes
2	US-27	2015-05-01	may	37	Male	2	Monk	1	0	0	0	1	0	0	0	0	0	US	GNDC	NG	R	R	R	S	S	S	R	S	Yes	Yes					Yes
2	US-28	2015-06-01	jun	33	Male	1	2	1	0	0	0	0	0	0	0	0	0	No discharge
2	US-29	2015-06-01	jun	39	Male	1	3	1	0	0	0	1	0	0	0	0	0	US	GNDC	NG	R	R	R	S	S	S	R	S	Yes						Yes
2	US-30	2015-06-01	jun	23	Male	2	2	1	0	0	0	1	0	0	0	0	0	US	GNDC	No Growth															Yes
2	US-31	2015-06-01	jun	33	Male	1	2	1	0	0	0	1	0	0	0	0	0	US	GNDC	NG	R	R	R	S	S	S	R	S	Yes	Yes					Yes
2	US-32	2015-07-01	jul	34	Male	1	2	1	1	1	1	1	0	1	0	0	0	US	GNDC	No Growth
2	US-33	2015-07-01	jul	42	Male	1	3	1	0	1	1	1	0	0	0	0	0	US	GNDC	NG	R	R	R	S	S	S	R	S	Yes	Yes					Yes
2	US-34	2015-07-01	jul	24	Male	4	7	1	1	1	0	1	0	0	0	0	0	US	GNDC	NG	R	R	R	S	S	S	R	S	Yes	Yes					Yes
2	US-35	2015-07-01	jul	23	Male	2	8	1	0	0	0	1	0	0	0	0	0	US	GNDC	NG	R	R	R	S	S	S	R	S	Yes	Yes					Yes
2	US-36	2015-07-01	jul	27	Male	2	1	1	0	0	0	1	0	0	0	0	0	US	GNDC	NG	R	R	R	S	S	S	R	S	Yes	Yes					Yes
2	US-37	2015-07-01	jul	21	Male	2	3	1	0	0	0	1	0	0	0	0	0	US	GNDC	NG	R	R	R	S	S	S	R	S	Yes	Yes					Yes
2	US-38	2015-07-01	jul	27	Male	1	2	1	1	0	0	1	0	0	0	0	0	US	GNDC	NG	R	R	R	S	S	S	R	S	Yes						Yes
2	US-39	2015-07-01	jul	26	Male	2	2	1	1	0	0	1	0	0	0	0	0	US	GNDC	NG	R	R	R	S	S	S	R	S	Yes	Yes					Yes
2	US-40	2015-08-01	aug	34	Male	2	2	1	1	1	1	1	0	0	0	0	0	US	GNDC	NG	R	R	R	S	S	S	R	S	Yes	Yes					Yes
2	US-41	2015-08-01	aug	23	Male	1	2	1	0	1	1	1	0	0	0	0	0	US	GNDC	No Growth
2	US-42	2015-08-01	aug	21	Male	2	4	1	0	0	0	1	0	0	0	0	0	US	GNDC	No Growth
2	US-43	2015-08-01	aug	28	Male	1	3	1	1	1	1	1	0	0	0	0	0	US	GNDC	NG	R	R	R	S	S	S	R	S	Yes	Yes					Yes
2	US-44	2015-09-01	sept	26	Male	1	1	1	1	0	0	1	0	0	0	0	0	US	GNDC	NG	R	R	R	S	S	S	R	S	Yes	Yes					Yes
2	US-45	2015-09-01	sept	25	Male	2	3	1	0	0	0	1	0	0	0	0	0	US	GNDC	NG	R	R	R	S	S	S	R	S	Yes	Yes					Yes
2	US-46	2015-09-01	sept	25	Male	2	1	1	0	0	0	0	0	0	0	0	0	No discharge
2	US-47	2015-09-01	sept	27	Male	2	2	1	1	0	0	1	1	0	0	0	0	US	GNDC	NG	R	R	R	S	S	S	R	S	Yes	Yes					Yes
2	US-48	2015-09-01	sept	25	Male	1	2	1	1	0	0	1	0	0	0	0	0	US	GNDC	NG	R	R	R	S	S	S	R	S	Yes						Yes
2	US-49	2015-09-01	sept	35	Male	1	2	1	0	0	0	0	0	0	0	0	0	US	No GNDC	No Growth
2	US-50	2015-09-01	sept	23	Male	2	2	1	0	0	0	1	0	0	0	0	0	US	GNDC	NG	R	R	R	S	S	S	R	S	Yes	Yes					Yes
2	US-51	2015-10-01	oct	25	Male	2	4	1	0	0	0	0	0	0	0	0	0	No discharge
2	US-52	2015-10-01	oct	29	Male	1	5	1	0	1	1	1	0	0	0	0	0	US	GNDC	NG	R	R	R	S	S	S	R	S	Yes	Yes					Yes
2	US_53	2015-10-01	oct	28	Male	1	1	1	0	0	0	1	0	0	0	0	0	US	GNDC	NG	R	R	R	S	S	S	R	S	Yes	Yes					Yes
2	US-54	2015-10-01	oct	37	Male	1	2	1	0	0	0	1	0	0	0	0	0	US	GNDC	NG	R	R	R	S	S	S	R	S	Yes	Yes					Yes
2	US-55	2015-10-01	oct	27	Male	1	2	1	0	0	0	1	0	0	0	0	0	US	GNDC	NG	R	R	R	S	S	S	R	S	Yes	Yes					Yes
2	US-56	2015-10-01	oct	24	Male	2	3	1	0	0	0	1	0	0	0	0	0	US	GNDC	NG	R	R	R	S	S	S	R	S	Yes	Yes					Yes
2	US-57	2015-10-01	oct	23	Male	2	2	1	0	0	0	1	0	0	0	0	0	US	No GNDC	No Growth
2	US-58	2015-11-01	nov	21	Male	2	2	1	0	0	0	0	0	0	0	0	0	No discharge
2	US-59	2015-11-01	nov	28	Male	1	2	1	0	0	0	1	0	0	0	0	0	US	GNDC	NG	R	R	R	S	S	S	R	S	Yes	Yes					Yes
2	US-60	2015-11-01	nov	29	Male	1	3	1	0	0	0	1	0	0	0	0	0	US	GNDC	NG	R	R	R	S	S	S	R	S	Yes	Yes					Yes
2	US-61	2015-12-01	dec	23	Male	1	2	1	1	0	0	1	0	0	0	0	0	US	GNDC	NG	R	R	R	S	S	S	R	S	Yes	Yes					Yes
2	US-62	2015-12-01	dec	24	Male	2	2	1	1	0	0	1	0	0	0	0	0	US	GNDC	NG	R	R	R	S	S	S	R	S	Yes	Yes					Yes
2	US-63	2015-12-01	dec	20	Male	2	4	1	1	1	1	1	0	0	0	0	0	US	GNDC	No Growth									Yes	Yes					Yes
2	US-64	2015-12-01	dec	20	Male	2	2	1	1	1	1	1	0	0	0	0	0	US	GNDC	NG	R	R	R	S	S	S	R	S	Yes	Yes					Yes
2	US-65	2015-12-01	dec	25	Male	2	2	1	1	0	0	1	0	0	0	0	0	US	GNDC	NG	R	R	R	S	S	S	R	S	Yes	Yes					Yes
2	US-66	2015-12-01	dec	25	Male	2	3	1	0	0	0	1	0	0	0	0	0	US	GNDC	No Growth									Yes	Yes					Yes
